# Supplementary material for: Caveolin‐1‐driven membrane remodelling regulates hnRNPK‐mediated exosomal microRNA sorting in cancer
Source: Clin Transl Med. 2021 Apr 8;11(4):e381. doi: 10.1002/ctm2.381 (PMC8031663; doi:10.1002/ctm2.381)
Supplement: Supplementary file 2 — Table S1: Patient information tables, related to Methods. Prostate cancer patient information (Tab 1) and colorectal cancer patient information (Tab 2). [file CTM2-11-e381-s005.xlsx]

## Sheet: Tab 1; PCa patient info 
Variables	Prostate Cancer		t test *
	Non-metastatic	Metastatic
	n= 4	n= 4
Age, years, Mean (SD)	55.25 (11.615)	62.5 (10.246)	0.385872
PSA, Mean (SD)	9.55 (5.53)	21.48 (10.81)	0.113709
Clinical Status	Clinically significant, high risk	Clinically significant, metastatic	N/A
* Significance test used is a two-sided, unpaired, parametric t test.

## Sheet: Tab 2; CRC patient info
Variables	Colorectal Cancer#		t test*
	Early CRC	Metastatic CRC
	n= 8	n= 8
Age, years, Mean (SD)	67.0 (14.6)	61.6 (14.1)	p = 0.4101
			(Mann-Whitney)
Gender	Male: 3	Male: 5	p = 0.3147
	Female: 5	Female: 2	(Fisher’s Exact)
		n=7
CEA, ug/L, Mean (SD)	3.500 (2.069)	10.275 (9.387)	p = 0.4318
	n=7	n=5	(Mann-Whitney)
# Some categories contain missing values. New n shown if values are missing.
* Mann-Whitney or Fisher’s Exact test were used as applicable
