# Supplementary material for: Caveolin‐1‐driven membrane remodelling regulates hnRNPK‐mediated exosomal microRNA sorting in cancer
Source: Clin Transl Med. 2021 Apr 8;11(4):e381. doi: 10.1002/ctm2.381 (PMC8031663; doi:10.1002/ctm2.381)
Supplement: Supplementary file 3 — Table S2: DESeq2 results for cellular miRNA (Tab 1), EVs (Tab 2), and the associated classification analysis (Tab 3), motif enrichment (Tab 4), motif scanning (Tab 5) and pathway enrichment analysis (Tab 6, PANTHER and Reactome analyses) related to Figure 1. [file CTM2-11-e381-s007.xlsx]

## Sheet: Tab1 DESeqCellmiRNA
miRNA	baseMean	log2FoldChangeCELL	lfcSE	stat	pvalue	padj	Average Count PC3-CONT	Average Count PC3-CAVIN1
hsa-miR-363-3p	17.5781	-4.2876	0.893757	-4.79728	1.60838e-06	0.000509856	32.5389	2.61727
hsa-miR-340-5p	333.014	-1.73661	0.449076	-3.86707	0.00011015	0.013773	495.415	170.614
hsa-miR-4532-5p	77.8806	-1.90069	0.496807	-3.82581	0.000130344	0.013773	113.327	42.4341
hsa-miR-574-5p	44.025	2.2709	0.611153	3.71576	0.000202594	0.0160556	15.2852	72.7648
hsa-miR-19a-3p	129.279	-2.60729	0.800414	-3.25742	0.0011243	0.0712807	215.99	42.5691
hsa-miR-182-5p	1298.08	1.60754	0.505773	3.17838	0.00148098	0.0782453	677.166	1918.98
hsa-miR-203a-3p	621.517	-1.42702	0.469113	-3.04195	0.00235048	0.103166	906.724	336.311
hsa-miR-3195-5p	89.855	-1.42022	0.471672	-3.01104	0.00260355	0.103166	129.273	50.437
hsa-miR-1307-5p	58.7597	-1.22773	0.432965	-2.83563	0.0045735	0.161089	80.7933	36.7261
hsa-miR-574-3p	34.1565	1.61	0.606019	2.65668	0.00789141	0.239518	18.4966	49.8163
hsa-miR-1268a-5p	24.6593	-1.91652	0.734553	-2.60909	0.00907826	0.239518	31.2755	18.0431
hsa-miR-183-5p	1781.74	1.04705	0.407862	2.56717	0.0102534	0.239518	1161.8	2401.69
hsa-let-7f-2-3p	54.1857	-1.19118	0.464686	-2.56341	0.0103649	0.239518	75.2296	33.1418
hsa-miR-7704-5p	45.0429	-1.40316	0.555021	-2.52812	0.0114676	0.239518	66.2259	23.8599
hsa-miR-151b-3p	44.7324	-1.49073	0.590012	-2.52662	0.0115167	0.239518	65.8197	23.6452
hsa-miR-450a-1-5p	205.451	-1.53766	0.61278	-2.50931	0.0120967	0.239518	308.62	102.283
hsa-let-7b-5p	1429.01	0.897638	0.360781	2.48804	0.0128448	0.239518	968.885	1889.13
hsa-miR-19b-2-3p	254.539	-1.99075	0.831839	-2.39319	0.0167027	0.294153	392.692	116.386
hsa-miR-221-3p	2262.47	1.26995	0.542866	2.33933	0.0193182	0.322308	1571.56	2208.57
hsa-miR-19b-1-3p	258.003	-1.64151	0.713287	-2.30133	0.0213729	0.327131	396.11	119.895
hsa-miR-196a-2-5p	62.5647	1.36563	0.598544	2.28159	0.0225133	0.327131	33.6243	91.5051
hsa-miR-7641-1-3p	77.2739	-2.2057	0.968095	-2.27839	0.0227031	0.327131	125.47	29.0773
hsa-miR-181c-5p	18.2794	-1.42539	0.63778	-2.23492	0.0254223	0.337735	26.2724	10.2864
hsa-miR-320a-5p	46.7039	-1.17927	0.528186	-2.23268	0.0255698	0.337735	106.187	108.718
hsa-miR-92a-2-3p	3129.36	-0.843114	0.393749	-2.14125	0.0322543	0.408984	3550.65	2117.52
hsa-miR-660-5p	43.5335	-1.28765	0.609108	-2.114	0.0345152	0.411536	59.162	27.9049
hsa-miR-424-3p	193.521	-1.37146	0.653111	-2.09988	0.035739	0.411536	252.261	134.78
hsa-miR-7974-3p	103.879	-1.06036	0.50767	-2.08869	0.0367359	0.411536	140.448	67.3109
hsa-let-7a-2-5p	7074.35	0.826591	0.398768	2.07286	0.038185	0.411536	4850.02	9298.68
hsa-miR-378g-5p	34.1784	1.35209	0.654845	2.06475	0.0389466	0.411536	24.9307	43.426
hsa-miR-10b-5p	1525.79	-1.29398	0.634632	-2.03895	0.0414547	0.423907	2295.03	756.552
hsa-let-7e-5p	618.811	0.716217	0.355893	2.01245	0.0441724	0.430913	461.896	775.725
hsa-miR-148a-5p	104.525	-1.09284	0.546789	-1.99865	0.0456466	0.430913	143.479	65.5714
hsa-miR-126-5p	25.8352	-1.02597	0.514684	-1.9934	0.0462177	0.430913	66.914	56.1131
hsa-miR-210-3p	177.08	1.3134	0.665397	1.97387	0.048397	0.438339	500.758	448.742
hsa-miR-582-3p	23.4007	0.97138	0.524909	1.85057	0.0642316	0.542798	14.6551	32.1464
hsa-miR-92a-1-3p	2834.09	-1.36121	0.735882	-1.84977	0.0643463	0.542798	33.7077	19.4728
hsa-miR-149-5p	44.5359	0.923666	0.500687	1.8448	0.0650673	0.542798	32.3314	56.7404
hsa-miR-23a-3p	809.735	0.648969	0.358257	1.81146	0.0700698	0.559799	636.72	982.75
hsa-miR-24-2-5p	78.9439	0.965	0.533797	1.8078	0.070637	0.559799	53.0808	104.807
hsa-miR-629-5p	32.0151	1.00357	0.567848	1.76733	0.0771733	0.594849	22.4216	41.6086
hsa-miR-125b-2-3p	29.3569	-1.23531	0.7049	-1.75246	0.0796945	0.594849	36.2932	22.4206
hsa-miR-5701-1-5p	33.7254	-1.62604	0.93092	-1.7467	0.0806893	0.594849	51.9889	15.4619
hsa-miR-10a-5p	7537.57	-0.706139	0.416332	-1.6961	0.0898676	0.617095	9683.63	5391.5
hsa-miR-140-3p	70.8124	-0.737403	0.436144	-1.69073	0.090888	0.617095	87.917	53.7078
hsa-miR-9-3-5p	26.5903	-1.00076	0.593446	-1.68636	0.0917268	0.617095	2.86177	3.53659
hsa-miR-16-2-3p	215.596	-0.859768	0.510089	-1.68552	0.0918875	0.617095	249.078	182.114
hsa-miR-151a-5p	352.882	-1.04822	0.624865	-1.67752	0.0934402	0.617095	501.357	204.406
hsa-miR-18a-5p	23.6143	-0.947481	0.578495	-1.63784	0.101455	0.656355	31.0607	16.1679
hsa-miR-615-3p	93.925	-0.941922	0.590068	-1.59629	0.110423	0.700082	121.709	66.1406
hsa-miR-7641-2-3p	326.623	-0.917435	0.599191	-1.53112	0.125739	0.767119	353.041	300.205
hsa-miR-1269a-3p	60.1453	0.780141	0.509654	1.53073	0.125837	0.767119	35.5563	84.7342
hsa-miR-328-3p	35.0889	1.02716	0.680215	1.51006	0.131029	0.783508	22.6406	47.5373
hsa-miR-375-3p	571.552	0.964791	0.644681	1.49654	0.134513	0.783508	403.21	739.895
hsa-miR-200b-5p	43.4017	0.67712	0.454113	1.49108	0.13594	0.783508	31.8584	54.9451
hsa-miR-143-3p	11.3337	1.19746	0.810234	1.47792	0.13943	0.789275	4.33839	18.329
hsa-miR-5701-3-5p	33.1155	-1.35927	0.948951	-1.4324	0.15203	0.845502	50.769	15.4619
hsa-miR-4284-5p	58.8011	1.10703	0.796039	1.39067	0.164325	0.898123	38.78	78.8221
hsa-miR-335-3p	71.2584	-0.612433	0.444443	-1.37798	0.16821	0.903771	84.9503	57.5666
hsa-miR-139-5p	11.2442	-0.957392	0.702176	-1.36346	0.172736	0.907731	14.6604	7.82804
hsa-let-7d-3p	69.7499	-0.743618	0.549283	-1.3538	0.175801	0.907731	82.5178	56.9821
hsa-miR-196b-5p	81.291	0.669456	0.499254	1.34091	0.179949	0.907731	67.201	95.3809
hsa-miR-140-5p	5.6229	1.10718	0.826547	1.33952	0.180401	0.907731	3.7117	7.53409
hsa-miR-146a-5p	53.012	-1.00242	0.757575	-1.32319	0.185772	0.911329	56.0321	49.9919
hsa-miR-29c-3p	13.9521	0.810497	0.617421	1.31271	0.189279	0.911329	9.99508	17.9091
hsa-miR-374a-3p	76.4511	-0.750807	0.576271	-1.30287	0.192618	0.911329	95.6658	57.2364
hsa-miR-99a-5p	434.263	-0.61128	0.472231	-1.29445	0.19551	0.911329	482.513	386.012
hsa-miR-23b-3p	159.984	0.558052	0.434149	1.28539	0.198656	0.911329	126.59	193.379
hsa-miR-98-3p	17.1162	-0.730933	0.569925	-1.28251	0.199665	0.911329	20.6714	13.5609
hsa-miR-96-5p	283.829	0.696949	0.548398	1.27088	0.203771	0.911329	215.39	352.268
hsa-miR-200a-3p	4933.42	-0.523966	0.412599	-1.26992	0.204115	0.911329	5823.02	4043.82
hsa-miR-20b-5p	5.27741	-1.05491	0.853867	-1.23545	0.216662	0.918182	7.29852	3.25629
hsa-miR-4497-5p	27.2031	-0.791614	0.642309	-1.23245	0.217781	0.918182	35.1682	19.2379
hsa-miR-20a-5p	1328.05	-0.793664	0.656392	-1.20913	0.226612	0.918182	1771.22	884.876
hsa-miR-24-2-3p	2997.33	0.684382	0.571226	1.19809	0.23088	0.918182	2090.8	3903.85
hsa-miR-16-2-5p	242.168	0.510746	0.432545	1.18079	0.237686	0.918182	215.036	269.3
hsa-miR-4324-3p	5.87758	1.03879	0.883257	1.17609	0.239561	0.918182	3.64677	8.10839
hsa-miR-125b-1-3p	174.688	0.559818	0.47911	1.16845	0.242624	0.918182	158.764	190.613
hsa-miR-378c-5p	807.287	0.40942	0.352784	1.16054	0.245829	0.918182	693.74	920.834
hsa-miR-361-3p	105.582	-0.762424	0.657439	-1.15969	0.246176	0.918182	44.2138	61.6788
hsa-miR-4454-5p	161.774	0.609539	0.528809	1.15266	0.249049	0.918182	162.847	160.702
hsa-let-7a-3-3p	264.354	-0.773377	0.699422	-1.10574	0.26884	0.918182	310.989	217.719
hsa-miR-29b-1-3p	153.299	-0.540662	0.49246	-1.09788	0.272257	0.918182	183.111	123.488
hsa-miR-6510-3p	13.7639	0.66589	0.609396	1.09271	0.274523	0.918182	18.9039	20.7474
hsa-miR-25-3p	1212.53	0.42565	0.39418	1.07984	0.280215	0.918182	1065.2	1359.86
hsa-miR-340-3p	10.7731	-0.741373	0.688146	-1.07735	0.281325	0.918182	12.9986	8.54758
hsa-miR-30c-2-3p	19.614	0.635372	0.592659	1.07207	0.283689	0.918182	16.5666	22.6614
hsa-miR-218-2-5p	1001.36	-0.392393	0.368734	-1.06416	0.287254	0.918182	1146.11	856.623
hsa-miR-132-5p	5.82901	-0.869926	0.824109	-1.0556	0.291153	0.918182	7.66854	3.98948
hsa-miR-148a-3p	16054.8	-0.566929	0.54158	-1.04681	0.295189	0.918182	17546	14563.6
hsa-miR-374b-3p	8.29786	-0.78481	0.753322	-1.0418	0.297505	0.918182	10.7301	5.8656
hsa-miR-590-3p	19.8934	-0.59177	0.574202	-1.03059	0.302731	0.918182	21.8402	17.9465
hsa-miR-361-5p	52.9463	0.464058	0.452279	1.02604	0.304871	0.918182	244.932	261.854
hsa-miR-7-1-5p	530.411	-0.580954	0.57518	-1.01004	0.312477	0.918182	626.516	434.307
hsa-miR-576-5p	5.84452	-0.812493	0.813465	-0.998804	0.317889	0.918182	7.57018	4.11885
hsa-miR-148b-3p	1139.56	-0.377724	0.382905	-0.986468	0.323903	0.918182	1306.43	972.681
hsa-miR-29a-3p	2827.13	0.441957	0.451897	0.978004	0.328072	0.918182	2284.18	3370.08
hsa-miR-7-3-5p	564.101	-0.409348	0.419186	-0.976532	0.328801	0.918182	661.389	466.813
hsa-miR-877-5p	26.927	0.500118	0.515767	0.969658	0.332217	0.918182	21.5678	32.2861
hsa-miR-106a-5p	37.5701	-0.81889	0.845593	-0.968421	0.332834	0.918182	45.7687	29.3715
hsa-miR-218-1-5p	508.986	-0.686821	0.711254	-0.965649	0.33422	0.918182	565.307	452.666
hsa-miR-505-3p	11.3335	0.712515	0.740512	0.962192	0.335953	0.918182	8.27525	14.3917
hsa-miR-181b-1-5p	147.893	-0.570359	0.592793	-0.962155	0.335972	0.918182	154.994	140.791
hsa-miR-27b-5p	7.28235	-0.937831	0.977335	-0.959579	0.337267	0.918182	9.15206	5.41264
hsa-miR-423-5p	218.401	-0.431217	0.449751	-0.95879	0.337664	0.918182	250.412	186.391
hsa-miR-4521-5p	65.5525	-0.662274	0.692884	-0.955823	0.339162	0.918182	71.9093	59.1957
hsa-miR-221-5p	176.021	0.831893	0.87088	0.955233	0.33946	0.918182	25.8889	29.3226
hsa-miR-429-3p	2174.28	-0.460719	0.48294	-0.953987	0.34009	0.918182	2651.39	1697.18
hsa-miR-30a-5p	5258.49	-0.567642	0.596472	-0.951665	0.341267	0.918182	5966.75	4550.22
hsa-let-7a-1-3p	386.498	-0.363273	0.382907	-0.948724	0.342761	0.918182	434.203	338.793
hsa-miR-193a-5p	60.6659	0.43674	0.461657	0.946026	0.344135	0.918182	42.4279	78.9038
hsa-miR-324-5p	6.07977	-0.768519	0.825859	-0.930569	0.352076	0.918182	12.7716	9.24563
hsa-miR-450b-5p	371.056	-0.558332	0.600743	-0.929403	0.35268	0.918182	317.679	424.434
hsa-let-7d-5p	304.986	0.397412	0.427942	0.928658	0.353066	0.918182	246.336	363.636
hsa-miR-1246-5p	71.9393	0.627847	0.680748	0.92229	0.356378	0.918182	57.8645	86.014
hsa-miR-331-5p	23.2661	-0.531127	0.579524	-0.916488	0.359411	0.918182	28.2328	18.2995
hsa-miR-532-5p	707.383	-0.361814	0.401253	-0.901711	0.36721	0.918182	811.358	603.409
hsa-miR-30d-3p	20.8226	-0.532841	0.592797	-0.89886	0.368727	0.918182	24.9733	16.6718
hsa-miR-330-5p	18.6096	-0.556336	0.620292	-0.896894	0.369776	0.918182	23.5447	13.6745
hsa-miR-1248-5p	6.34707	-0.818257	0.917129	-0.892194	0.372289	0.918182	8.25183	4.44232
hsa-miR-93-5p	421.967	0.423549	0.475311	0.891098	0.372876	0.918182	10.5618	23.42
hsa-miR-1307-3p	281.723	-0.410469	0.468683	-0.875793	0.381143	0.918182	301.581	261.865
hsa-miR-378e-3p	14.1155	0.532365	0.611778	0.870193	0.384195	0.918182	12.4649	15.7661
hsa-miR-95-3p	60.6138	-0.398486	0.457937	-0.870175	0.384205	0.918182	70.7863	50.4413
hsa-miR-125b-2-5p	1898.3	0.40438	0.46619	0.867416	0.385714	0.918182	1465.82	2330.78
hsa-miR-192-5p	574.826	-0.359988	0.419761	-0.857603	0.391112	0.918182	652.135	497.517
hsa-miR-941-1-3p	20.4302	0.553961	0.647889	0.855025	0.392537	0.918182	16.2389	24.6215
hsa-miR-30e-5p	1274.34	-0.551769	0.649034	-0.85014	0.395247	0.918182	1395.46	1153.23
hsa-miR-342-3p	16.5031	-0.683658	0.80425	-0.850056	0.395294	0.918182	19.3558	13.6505
hsa-miR-934-5p	16.9909	0.938844	1.1153	0.841783	0.39991	0.918182	5.04845	4.01103
hsa-miR-193b-3p	37.9472	-0.390281	0.46411	-0.840922	0.400392	0.918182	41.6698	34.2246
hsa-miR-29b-2-3p	128.995	-0.622665	0.742747	-0.838327	0.401847	0.918182	152.883	105.108
hsa-miR-345-5p	43.8694	-0.435171	0.519399	-0.837836	0.402123	0.918182	50.0492	37.6897
hsa-miR-15b-3p	115.924	-0.384194	0.45886	-0.837278	0.402436	0.918182	128.636	103.212
hsa-miR-454-5p	7.04222	-0.690136	0.827252	-0.834251	0.40414	0.918182	9.38338	4.70106
hsa-miR-3182-5p	130.391	0.640997	0.77555	0.826506	0.408517	0.918182	113.445	147.338
hsa-miR-16-1-5p	76.7815	0.467673	0.566374	0.825733	0.408956	0.918182	60.7973	92.7657
hsa-miR-625-3p	20.0186	-0.688011	0.840582	-0.818494	0.413075	0.918182	22.9795	17.0577
hsa-miR-17-5p	423.451	-0.41571	0.510487	-0.814341	0.41545	0.918182	475.937	370.965
hsa-let-7a-3-5p	5206.14	0.616554	0.761012	0.810176	0.417839	0.918182	3157.62	7254.66
hsa-miR-205-5p	4672.73	-0.448675	0.555164	-0.808184	0.418984	0.918182	5531.49	3813.96
hsa-miR-17-3p	11.3468	-0.607606	0.752277	-0.807689	0.41927	0.918182	13.4855	9.20821
hsa-let-7a-1-5p	5209.16	0.614434	0.761718	0.806642	0.419873	0.918182	3160.7	7257.61
hsa-miR-26b-5p	634.026	0.352345	0.438357	0.803786	0.421521	0.918182	567.801	700.25
hsa-let-7c-5p	116.62	0.352243	0.439589	0.801301	0.422957	0.918182	101.576	131.665
hsa-miR-222-3p	2201.71	0.518874	0.649283	0.79915	0.424204	0.918182	1138.42	3386.53
hsa-miR-3912-3p	5.58601	-0.720543	0.907508	-0.79398	0.427207	0.918182	7.35502	3.817
hsa-miR-181d-5p	76.821	-0.381852	0.483802	-0.789273	0.429952	0.918182	86.4197	67.2224
hsa-miR-130b-5p	53.9315	-0.499011	0.635772	-0.78489	0.432518	0.918182	57.5091	50.3539
hsa-miR-301a-5p	7.58822	-0.585642	0.750174	-0.780675	0.434994	0.918182	9.09521	6.08124
hsa-miR-15a-5p	17.2034	0.506288	0.65394	0.774211	0.438806	0.918182	11.0667	23.34
hsa-miR-141-3p	61.715	-0.53019	0.686998	-0.771748	0.440264	0.918182	69.949	53.4809
hsa-miR-671-5p	12.842	0.679253	0.888659	0.764358	0.444654	0.918759	9.12209	16.5619
hsa-miR-760-3p	10.2524	-0.536829	0.709218	-0.756931	0.449091	0.918759	12.9764	7.52841
hsa-miR-548k-5p	10.9469	-0.578	0.763853	-0.75669	0.449235	0.918759	12.3839	9.51001
hsa-miR-374a-5p	75.4411	-0.351489	0.482889	-0.727889	0.466681	0.940202	92.6515	58.2308
hsa-miR-181a-2-3p	27.2736	0.43118	0.599303	0.71947	0.471851	0.940202	22.2522	32.2951
hsa-miR-31-5p	372.484	0.318147	0.443525	0.717314	0.47318	0.940202	334.427	410.54
hsa-miR-100-5p	101444	0.243024	0.340859	0.712974	0.475862	0.940202	93232.2	109657
hsa-miR-374b-5p	192.851	-0.279869	0.394194	-0.70998	0.477717	0.940202	207.976	177.727
hsa-miR-1260b-5p	61.5136	-0.366755	0.522384	-0.702079	0.48263	0.940202	187.983	135.688
hsa-miR-194-2-5p	13.9698	0.435929	0.621445	0.701476	0.483006	0.940202	12.1168	15.8228
hsa-miR-330-3p	47.6683	-0.536372	0.767761	-0.698618	0.484791	0.940202	52.4656	42.871
hsa-miR-378a-3p	2311.27	0.281675	0.404692	0.696024	0.486414	0.940202	2167.84	2454.69
hsa-miR-15b-5p	85.0907	0.31905	0.471127	0.677206	0.498275	0.95358	78.043	92.1383
hsa-miR-30b-5p	199.624	0.320613	0.475858	0.673759	0.500465	0.95358	155.707	243.54
hsa-miR-4664-3p	55.9493	-0.374843	0.560489	-0.668779	0.503636	0.95358	45.4457	66.4529
hsa-miR-455-5p	26.734	-0.376826	0.565747	-0.666069	0.505367	0.95358	29.5641	23.9039
hsa-miR-151a-3p	20365.6	0.295486	0.44889	0.658261	0.510371	0.954987	18464.4	22266.7
hsa-let-7a-2-3p	11.627	0.455824	0.697754	0.653274	0.51358	0.954987	9.63852	13.6154
hsa-let-7i-3p	10.0234	-0.466129	0.734783	-0.634377	0.525835	0.954987	11.2404	8.80633
hsa-miR-7641-1-5p	38.7567	-0.386869	0.612693	-0.631424	0.527763	0.954987	42.6565	34.8568
hsa-miR-152-3p	68.5415	-0.284083	0.450029	-0.631256	0.527873	0.954987	74.1192	62.9637
hsa-miR-3613-5p	39.7386	0.362114	0.579322	0.625065	0.531928	0.954987	131.402	79.7621
hsa-miR-181a-1-5p	601.327	0.286073	0.460839	0.620765	0.534754	0.954987	545.144	657.509
hsa-miR-873-5p	9.52229	0.457338	0.737346	0.620248	0.535094	0.954987	9.07139	9.9732
hsa-miR-425-3p	52.3094	0.312931	0.504675	0.620064	0.535215	0.954987	46.2253	58.3935
hsa-miR-103a-2-3p	1832.79	0.30275	0.492521	0.614695	0.538756	0.954987	1545.61	2119.97
hsa-miR-148b-5p	25.5661	-0.355398	0.578875	-0.613946	0.539251	0.954987	27.8639	23.2684
hsa-miR-99b-3p	265.453	-0.234589	0.388198	-0.604301	0.545643	0.95967	281.073	249.833
hsa-miR-576-3p	13.5914	0.404226	0.672775	0.600834	0.547951	0.95967	10.4519	16.7309
hsa-miR-222-5p	12.9521	0.421746	0.714171	0.590539	0.554829	0.960497	100.701	251.341
hsa-miR-1287-5p	15.8957	0.341868	0.580006	0.589422	0.555578	0.960497	14.8449	16.9466
hsa-miR-3607-3p	51.9954	0.364758	0.628494	0.580368	0.561667	0.960497	46.9823	57.0086
hsa-miR-30d-5p	4400.1	-0.31726	0.549597	-0.577259	0.563765	0.960497	4177.85	4622.35
hsa-miR-335-5p	13.5118	0.349663	0.607844	0.575252	0.565121	0.960497	11.7318	15.2918
hsa-let-7e-3p	17.205	0.424221	0.742544	0.571307	0.567791	0.960497	13.2288	21.1813
hsa-miR-135b-5p	90.7708	-0.342851	0.60298	-0.568594	0.569632	0.960497	93.7078	87.8339
hsa-miR-548x-3p	12.0407	-0.366029	0.6598	-0.554757	0.579061	0.964403	13.8086	10.2728
hsa-miR-652-3p	99.2484	-0.280125	0.506565	-0.552988	0.580271	0.964403	108.087	90.4102
hsa-miR-1273g-3p	8.03955	-0.409438	0.745727	-0.549046	0.582974	0.964403	9.5801	6.49899
hsa-miR-125b-1-5p	1611.95	0.4428	0.814323	0.543765	0.586603	0.964403	1111.54	2112.36
hsa-miR-421-3p	29.5358	-0.325018	0.598609	-0.542956	0.58716	0.964403	31.3608	27.7108
hsa-let-7b-3p	53.0534	0.266726	0.497782	0.53583	0.592076	0.964559	47.4118	58.695
hsa-miR-22-3p	1890.07	0.241813	0.453305	0.533444	0.593726	0.964559	1513.38	2890.03
hsa-miR-584-5p	771.555	0.205939	0.389054	0.529332	0.596576	0.964559	749.871	793.24
hsa-miR-5100-3p	12.7551	0.355065	0.687295	0.516612	0.605427	0.964559	14.0864	11.4237
hsa-let-7f-2-5p	6729.79	-0.389807	0.754676	-0.516523	0.605489	0.964559	5933.78	7525.8
hsa-miR-27b-3p	5327.19	-0.235804	0.464359	-0.507805	0.61159	0.964559	6074.35	4580.03
hsa-miR-4677-3p	10.0822	-0.330553	0.653019	-0.506192	0.612722	0.964559	10.7167	9.44769
hsa-miR-107-3p	173.333	-0.209333	0.417137	-0.501834	0.615784	0.964559	184.182	162.483
hsa-miR-128-2-3p	1133.67	-0.198165	0.395502	-0.501046	0.616339	0.964559	1164.8	1102.54
hsa-miR-542-3p	247.061	-0.340587	0.682351	-0.499137	0.617683	0.964559	175.076	319.046
hsa-miR-28-3p	229.632	0.196352	0.402957	0.487278	0.626062	0.970264	208.635	250.629
hsa-miR-1301-3p	8.01298	-0.423471	0.875645	-0.48361	0.628662	0.970264	8.73708	7.28888
hsa-miR-320c-1-3p	27.4637	-0.257208	0.543825	-0.47296	0.636242	0.970264	65.3779	28.0299
hsa-miR-21-5p	203771	0.277399	0.589461	0.470598	0.637928	0.970264	10.3136	12.1057
hsa-miR-500a-3p	34.9153	-0.251648	0.536742	-0.468844	0.639181	0.970264	38.632	31.1986
hsa-miR-27a-3p	4948.53	0.16608	0.355358	0.467358	0.640244	0.970264	4659.74	5237.32
hsa-miR-320a-3p	654.283	0.235572	0.516599	0.456006	0.648386	0.970264	10.0585	9.87101
hsa-miR-200b-3p	5113.97	0.206505	0.46811	0.441146	0.659107	0.970264	4184.78	6043.16
hsa-miR-423-3p	1043.73	0.21181	0.482369	0.439105	0.660586	0.970264	864.992	1222.47
hsa-miR-5096-3p	51.0805	-0.270371	0.620337	-0.435846	0.662949	0.970264	46.2522	55.9088
hsa-miR-92b-3p	335.954	-0.173829	0.400357	-0.434185	0.664154	0.970264	3952.26	2306.45
hsa-miR-186-5p	280.421	-0.190781	0.44564	-0.428106	0.668574	0.970264	302.928	257.915
hsa-miR-181c-3p	49.946	-0.201815	0.474162	-0.425624	0.670382	0.970264	46.1715	53.7204
hsa-miR-10a-3p	51.556	-0.240344	0.567513	-0.423504	0.671928	0.970264	63.4555	39.6565
hsa-let-7i-5p	2481.01	-0.23348	0.552262	-0.422769	0.672464	0.970264	2137.14	2824.87
hsa-miR-5096-5p	37.7762	0.319113	0.755706	0.422271	0.672827	0.970264	22.9861	52.5663
hsa-miR-30a-3p	977.523	0.196062	0.465121	0.421528	0.673369	0.970264	836.116	1118.93
hsa-miR-320e-3p	2.49832	-0.462433	1.12745	-0.41016	0.681689	0.971461	12.6555	14.0818
hsa-miR-147b-3p	28.3155	-0.269673	0.657902	-0.409898	0.681881	0.971461	36.4904	20.1405
hsa-miR-193a-3p	7.86237	-0.370071	0.91518	-0.40437	0.685941	0.971461	7.17481	8.54992
hsa-miR-331-3p	76.335	-0.182692	0.452581	-0.403666	0.686458	0.971461	82.852	69.8179
hsa-miR-378f-3p	19.1545	0.216117	0.547655	0.394622	0.693122	0.971952	18.1435	20.1654
hsa-miR-125a-3p	12.3468	0.257637	0.663077	0.388547	0.697611	0.971952	12.4131	12.2806
hsa-miR-503-5p	249.203	-0.184443	0.478802	-0.385218	0.700076	0.971952	255.722	242.685
hsa-miR-4791-5p	257.279	0.251481	0.660411	0.380795	0.703355	0.971952	146.7	367.857
hsa-miR-589-5p	53.888	0.161851	0.427931	0.378217	0.705269	0.971952	49.6211	58.1548
hsa-miR-378a-5p	24.8516	0.193716	0.515476	0.375801	0.707065	0.971952	24.1818	25.5214
hsa-miR-146b-5p	190.415	-0.21907	0.591156	-0.370579	0.710951	0.971952	188.521	192.31
hsa-miR-422a-5p	5.72225	0.306083	0.827106	0.370065	0.711334	0.971952	5.3201	6.1244
hsa-miR-185-5p	73.7591	0.19305	0.553189	0.348977	0.727107	0.984003	62.1352	85.383
hsa-miR-365a-3p	32.0762	0.186434	0.539599	0.345505	0.729715	0.984003	28.7223	35.4301
hsa-miR-6868-3p	11.7136	0.244136	0.710799	0.343467	0.731247	0.984003	10.3567	13.0706
hsa-miR-424-5p	86.8039	-0.192563	0.563528	-0.341709	0.73257	0.984003	91.9671	81.6407
hsa-miR-339-3p	79.6472	-0.160474	0.479665	-0.334554	0.737961	0.987062	91.0428	68.2517
hsa-miR-21-3p	474.75	-0.134366	0.40691	-0.33021	0.741241	0.987284	174220	233321
hsa-miR-425-5p	271.219	-0.15359	0.471578	-0.325693	0.744656	0.987682	277.656	264.782
hsa-miR-484-5p	59.8947	0.185426	0.579067	0.320215	0.748805	0.988664	51.7367	68.0528
hsa-miR-874-3p	10.4569	0.269802	0.852495	0.316485	0.751634	0.988664	8.94534	11.9684
hsa-miR-125a-5p	830.045	0.16476	0.555242	0.296735	0.766669	0.993325	689.096	970.995
hsa-miR-4448-3p	10.8001	-0.28096	0.952153	-0.295079	0.767934	0.993325	10.5703	11.0299
hsa-miR-365b-3p	22.0075	-0.212958	0.75068	-0.283686	0.776651	0.993325	22.6225	21.3924
hsa-miR-320b-2-3p	131.341	0.144368	0.517241	0.279112	0.780159	0.993325	593.72	714.845
hsa-miR-101-2-3p	2262.76	-0.158255	0.571298	-0.27701	0.781772	0.993325	2115.99	2409.52
hsa-miR-130a-3p	39.4407	-0.122614	0.458161	-0.267622	0.78899	0.993325	39.4301	39.4513
hsa-miR-339-5p	73.0316	-0.142587	0.537468	-0.265294	0.790783	0.993325	76.3272	69.736
hsa-let-7f-1-5p	9924.44	0.10121	0.381794	0.26509	0.79094	0.993325	9567.47	10281.4
hsa-miR-22-5p	27.6058	0.14966	0.566341	0.264258	0.791581	0.993325	11.3318	14.5723
hsa-miR-3615-3p	253.393	-0.14338	0.545225	-0.262973	0.792571	0.993325	34.8177	44.6595
hsa-miR-200c-3p	17.676	0.190991	0.73071	0.261377	0.793802	0.993325	16.3023	19.0498
hsa-miR-1296-5p	41.5913	-0.116552	0.47853	-0.243564	0.807569	0.993325	43.5533	39.6293
hsa-miR-28-5p	31.0751	0.125213	0.516519	0.242417	0.808457	0.993325	29.9303	32.22
hsa-miR-181a-1-3p	39.8266	-0.149456	0.617013	-0.242225	0.808606	0.993325	41.1964	38.4569
hsa-miR-320d-1-3p	15.0407	-0.140861	0.58969	-0.238872	0.811205	0.993325	31.1902	23.7372
hsa-miR-6131-3p	15.2262	0.268014	1.13974	0.235153	0.81409	0.993325	12.4238	18.0286
hsa-miR-32-3p	9.96474	-0.1545	0.664071	-0.232656	0.816029	0.993325	16.5932	13.4882
hsa-miR-7706-3p	51.5509	-0.109326	0.482501	-0.226582	0.820749	0.993325	53.5492	49.5527
hsa-miR-6087-3p	25.6202	-0.13929	0.653241	-0.21323	0.831148	0.993325	26.2828	24.9575
hsa-miR-1247-3p	25.3344	-0.206634	0.969145	-0.213212	0.831161	0.993325	25.2995	25.3693
hsa-miR-935-3p	3.19918	0.217919	1.034	0.210754	0.833079	0.993325	364.96	478.974
hsa-miR-181b-2-5p	134.536	-0.11868	0.57794	-0.205351	0.837298	0.993325	128.966	140.107
hsa-miR-98-5p	482.199	0.0820943	0.402841	0.203788	0.838519	0.993325	471.76	492.637
hsa-miR-27a-5p	225.586	-0.0971175	0.492519	-0.197185	0.843683	0.993325	269.364	181.809
hsa-miR-93-3p	4.52974	-0.178207	0.908777	-0.196096	0.844535	0.993325	357.672	314.236
hsa-miR-324-3p	11.0086	-0.122245	0.652579	-0.187326	0.851405	0.993325	3.22834	1.76829
hsa-miR-378d-1-3p	32.3751	-0.109364	0.589614	-0.185485	0.852849	0.993325	30.721	34.0291
hsa-miR-101-1-3p	1574.86	-0.110649	0.599917	-0.18444	0.853668	0.993325	1925.18	1224.54
hsa-miR-99b-5p	2436.01	0.0632871	0.35089	0.180362	0.856868	0.993325	2379.02	2493
hsa-miR-8086-3p	8.65079	0.148012	0.824019	0.179622	0.857449	0.993325	7.88334	9.41823
hsa-miR-744-5p	120.635	-0.0886855	0.51131	-0.173448	0.8623	0.993325	143.43	97.8409
hsa-miR-197-3p	50.002	-0.0922495	0.545599	-0.169079	0.865734	0.993325	52.0122	47.9918
hsa-miR-106b-5p	144.392	-0.0709668	0.426579	-0.166362	0.867872	0.993325	143.277	145.506
hsa-let-7g-5p	3973.65	0.07496	0.451877	0.165886	0.868247	0.993325	3279.43	4667.87
hsa-miR-106b-3p	301.473	0.0728521	0.453149	0.160769	0.872276	0.993325	322.303	280.642
hsa-miR-381-3p	1.3491	0.218717	1.40075	0.156143	0.87592	0.993325	1.25337	1.44483
hsa-miR-378i-5p	224.138	-0.117058	0.774641	-0.151113	0.879887	0.993325	198.21	250.065
hsa-miR-7641-2-5p	18.7025	-0.0953666	0.635472	-0.150072	0.880708	0.993325	18.9135	18.4914
hsa-miR-200a-5p	546.057	-0.0552284	0.387686	-0.142456	0.886719	0.993325	547.854	544.259
hsa-miR-378d-2-5p	278.908	0.0706018	0.497173	0.142007	0.887075	0.993325	297.149	260.666
hsa-miR-181a-2-5p	566.197	0.104978	0.752273	0.139547	0.889018	0.993325	511.949	620.444
hsa-miR-194-1-5p	6.78468	-0.107141	0.79342	-0.135037	0.892583	0.993325	7.05684	6.51252
hsa-miR-126-3p	161.836	0.0690659	0.531256	0.130005	0.896563	0.993325	34.7317	16.9386
hsa-miR-1180-3p	61.4255	-0.0572799	0.465819	-0.122966	0.902134	0.993325	62.614	60.2371
hsa-miR-548o-3p	27.9451	-0.0571917	0.495806	-0.115351	0.908167	0.993325	29.0431	26.8471
hsa-miR-499a-5p	19.4305	0.0717072	0.621901	0.115303	0.908205	0.993325	18.6388	20.2222
hsa-miR-215-5p	11.2097	0.0827204	0.718088	0.115195	0.90829	0.993325	89.8965	264.263
hsa-miR-132-3p	22.4895	0.0588129	0.527271	0.111542	0.911187	0.993325	20.1431	24.836
hsa-miR-30e-3p	810.725	0.0581367	0.539897	0.107681	0.914249	0.993325	548.399	1073.05
hsa-miR-26a-1-5p	4657.61	-0.0395865	0.381653	-0.103724	0.917389	0.993325	4681.48	4633.74
hsa-miR-31-3p	22.672	0.0555358	0.561214	0.0989566	0.921173	0.993325	19.02	26.324
hsa-miR-671-3p	35.3098	-0.0500264	0.53249	-0.093948	0.925151	0.993325	38.0599	32.5597
hsa-miR-651-5p	19.8257	0.0618612	0.671897	0.0920695	0.926643	0.993325	10.7616	16.7661
hsa-miR-30c-1-5p	574.866	-0.0481496	0.530115	-0.0908285	0.927629	0.993325	525.297	624.434
hsa-miR-122-5p	2.35278	0.0941131	1.17028	0.080419	0.935904	0.993325	2.70001	2.00555
hsa-miR-1285-1-5p	18.5828	-0.0587433	0.754304	-0.0778775	0.937925	0.993325	15.0117	22.1539
hsa-miR-502-3p	21.0954	0.0407119	0.539334	0.0754856	0.939828	0.993325	20.9903	21.2005
hsa-let-7f-1-3p	45.2261	-0.035365	0.489622	-0.0722292	0.94242	0.993325	40.0118	50.4404
hsa-miR-501-3p	12.0376	0.0506082	0.753856	0.0671324	0.946476	0.993325	11.3871	12.6881
hsa-miR-4286-5p	21.8388	0.0373729	0.571277	0.06542	0.94784	0.993325	21.0845	22.5932
hsa-miR-103a-1-3p	1642.38	-0.0554266	0.876386	-0.0632444	0.949572	0.993325	1369.53	1915.24
hsa-miR-769-5p	236.732	0.0258621	0.431561	0.059927	0.952214	0.993325	203.153	270.312
hsa-miR-3065-5p	5.10673	-0.0559037	1.00325	-0.0557225	0.955563	0.993325	4.90858	5.30488
hsa-miR-1275-5p	44.3557	0.0339889	0.65726	0.051713	0.958757	0.993325	38.4711	50.2404
hsa-miR-454-3p	52.8099	-0.0275385	0.625229	-0.0440455	0.964868	0.993325	53.0504	52.5695
hsa-miR-1273a-3p	15.25	-0.0229442	0.587445	-0.0390577	0.968844	0.993325	14.9767	15.5233
hsa-miR-32-5p	107.453	0.0163184	0.428021	0.0381253	0.969588	0.993325	7.78189	4.37766
hsa-miR-130b-3p	10.4018	0.0237325	0.658232	0.0360549	0.971239	0.993325	9.12671	11.6768
hsa-miR-320c-2-3p	13.3687	-0.0257343	0.717551	-0.035864	0.971391	0.993325	119.549	143.133
hsa-miR-619-5p	16.918	0.0135696	0.64014	0.0211978	0.983088	0.997449	14.5798	19.2563
hsa-miR-33a-5p	8.51014	-0.0150455	0.75029	-0.0200529	0.984001	0.997449	8.93344	8.08684
hsa-miR-191-5p	1748.64	0.00659464	0.499446	0.0132039	0.989465	0.997449	1461	2036.27
hsa-miR-548x-2-3p	3.98725	-0.0117308	1.01954	-0.0115059	0.99082	0.997449	3.94185	4.03264
hsa-miR-362-5p	23.4638	0.00976523	0.881022	0.011084	0.991156	0.997449	21.1144	25.8132
hsa-miR-128-1-3p	1087.23	-0.00246	0.42911	-0.0057328	0.995426	0.998576	1095.6	1078.87
hsa-miR-34a-5p	16.4575	0.000252395	0.622061	0.00040574	0.999676	0.999676	15.812	17.1031

## Sheet: Tab 2 DESeqEVmiRNA
miRNA	baseMean	log2FoldChangeEV	lfcSE	stat	pvalue	padj	Average Count PC3-CONT	Average Count PC3-CAVIN1
hsa-miR-363-3p	7.01531	-3.37276	0.748332	-4.50703	6.57e-06	0.00208398	12.9063	1.12431
hsa-miR-148a-3p	12890.9	-2.87452	0.704081	-4.08266	4.45e-05	0.00705704	21411.1	4370.73
hsa-miR-149-5p	10.9442	2.13293	0.642918	3.31758	0.000908	0.0940341	3.42947	18.459
hsa-miR-146a-5p	114.58	-2.27977	0.72388	-3.14938	0.00163619	0.0940341	184.269	44.8912
hsa-miR-19a-3p	24.3696	-2.06753	0.666013	-3.10434	0.00190706	0.0940341	36.2767	12.4624
hsa-miR-19b-1-3p	87.0897	-1.7559	0.569938	-3.08086	0.00206401	0.0940341	126.681	47.498
hsa-miR-197-3p	22.4996	1.50421	0.488527	3.07907	0.00207646	0.0940341	11.9586	33.0407
hsa-miR-4791-5p	136.489	-3.54569	1.21163	-2.92638	0.00342928	0.120832	251.738	21.2405
hsa-miR-6131-3p	134.504	-2.20463	0.755145	-2.91949	0.00350609	0.120832	231.358	37.649
hsa-miR-660-5p	49.1548	-3.06935	1.06084	-2.89334	0.00381174	0.120832	76.8746	21.435
hsa-miR-7641-2-3p	1914.05	-3.53451	1.26034	-2.80441	0.00504095	0.145271	3431.45	396.655
hsa-miR-339-5p	22.0179	1.53126	0.55187	2.77467	0.00552574	0.145972	9.76633	34.2695
hsa-miR-101-1-3p	700.626	-2.47847	0.914549	-2.71004	0.00672748	0.155855	864.763	536.489
hsa-miR-19b-2-3p	75.4796	-2.61042	0.976833	-2.67233	0.00753271	0.155855	107.801	43.1579
hsa-miR-122-5p	116.269	-2.46941	0.925829	-2.66724	0.00764773	0.155855	186.924	45.6135
hsa-let-7f-2-5p	2484.91	-2.83066	1.06506	-2.65775	0.0078665	0.155855	2685.82	2284
hsa-let-7a-1-5p	1899.53	-3.45378	1.32766	-2.60141	0.00928418	0.165407	1953.67	1845.38
hsa-miR-424-5p	22.1347	-1.21586	0.468101	-2.59744	0.00939217	0.165407	30.182	14.0875
hsa-miR-30a-5p	2000.57	-1.63192	0.649268	-2.51348	0.0119547	0.199454	2580.25	1420.89
hsa-miR-92a-1-3p	1216.06	-2.58847	1.04681	-2.47271	0.0134091	0.202903	1573.34	858.786
hsa-miR-141-3p	32.5871	-2.20378	0.900521	-2.44723	0.014396	0.202903	46.0245	19.1498
hsa-miR-10b-5p	1056.5	-1.89289	0.775673	-2.44032	0.0146742	0.202903	1518.44	594.566
hsa-miR-4286-5p	6.41984	1.89781	0.781838	2.42738	0.0152085	0.202903	6.19908	6.64059
hsa-miR-7641-1-3p	949.702	-5.12375	2.12088	-2.41587	0.0156978	0.202903	1842.59	56.8194
hsa-miR-98-3p	9.39223	-1.66261	0.690204	-2.40887	0.0160018	0.202903	13.4758	5.30866
hsa-miR-93-3p	1.79409	2.73007	1.15336	2.36705	0.0179305	0.218614	0.147266	3.44092
hsa-miR-335-5p	9.32429	-1.70726	0.735646	-2.32076	0.0202998	0.238335	13.4496	5.19901
hsa-miR-200a-3p	3058.34	-1.67707	0.728453	-2.30224	0.0213215	0.24139	4510.08	1606.6
hsa-miR-4454-5p	72.3246	1.62937	0.72675	2.24199	0.0249621	0.272861	43.7478	100.901
hsa-miR-324-3p	11.422	1.37192	0.63221	2.17003	0.0300043	0.317045	6.93541	15.9085
hsa-miR-125b-2-5p	428.326	1.20608	0.578581	2.08455	0.0371102	0.379481	255.91	600.741
hsa-let-7a-3-3p	61.9345	-1.44145	0.719261	-2.00408	0.0450619	0.41577	78.0027	45.8664
hsa-miR-320d-1-3p	34.8249	1.03603	0.517976	2.00015	0.0454839	0.41577	19.6392	50.0106
hsa-miR-26b-5p	319.359	0.965873	0.484301	1.99437	0.046112	0.41577	209.071	429.647
hsa-let-7a-3-5p	1904.17	-2.23376	1.13297	-1.97159	0.0486559	0.41577	1957.64	1850.69
hsa-miR-328-3p	7.05702	-1.94313	0.988534	-1.96566	0.0493373	0.41577	10.7937	3.32029
hsa-miR-20a-5p	398.642	-1.44673	0.739963	-1.95514	0.0505671	0.41577	521.386	275.899
hsa-miR-181a-2-5p	174.413	-2.34102	1.20018	-1.95056	0.0511095	0.41577	180.822	168.004
hsa-miR-7704-5p	7.8435	1.60341	0.826221	1.94066	0.0522994	0.41577	6.19908	9.48793
hsa-miR-4497-5p	6.08418	1.47439	0.762511	1.9336	0.0531628	0.41577	1.98304	10.1853
hsa-miR-101-2-3p	1017.52	-1.23749	0.641636	-1.92865	0.0537747	0.41577	1484.09	550.951
hsa-miR-320a-5p	9.98094	1.34993	0.708469	1.90541	0.0567266	0.428151	4.91161	15.0503
hsa-miR-1260b-5p	6.17241	1.52012	0.81423	1.86695	0.0619089	0.450653	3.49141	8.8534
hsa-miR-103a-1-3p	329.18	-2.25294	1.20972	-1.86237	0.0625512	0.450653	303.186	355.174
hsa-miR-132-5p	2.57339	-1.61138	0.890336	-1.80985	0.0703187	0.478468	3.91867	1.22811
hsa-miR-450b-5p	76.5958	-1.27253	0.703548	-1.80874	0.0704915	0.478468	111.871	41.3209
hsa-miR-125b-2-3p	21.7582	-0.965807	0.534818	-1.80586	0.0709401	0.478468	33.1636	10.3527
hsa-miR-10a-5p	3494.71	-1.21653	0.679842	-1.78944	0.0735445	0.4857	4512.02	2477.41
hsa-miR-106a-5p	12.2496	-1.06935	0.604381	-1.76934	0.076838	0.497095	15.2642	9.23497
hsa-miR-31-3p	3.95952	1.23408	0.703738	1.75361	0.0794971	0.504012	1.93563	5.9834
hsa-miR-210-3p	24.026	0.955467	0.548524	1.74189	0.0815284	0.506755	13.844	34.2081
hsa-miR-28-5p	9.26653	1.1109	0.649079	1.71151	0.0869874	0.509699	5.33888	13.1942
hsa-miR-499a-5p	7.97479	-1.00976	0.595301	-1.69622	0.089845	0.509699	9.67817	6.27142
hsa-miR-7-1-5p	209.009	-1.69668	1.0012	-1.69465	0.0901423	0.509699	209.633	208.385
hsa-miR-374b-5p	112.81	1.16057	0.68658	1.69037	0.0909581	0.509699	68.0607	157.558
hsa-miR-671-3p	8.17902	1.08699	0.644419	1.68677	0.0916473	0.509699	4.86421	11.4938
hsa-miR-146b-5p	91.4654	-1.22964	0.730907	-1.68235	0.0925011	0.509699	112.561	70.3701
hsa-miR-361-5p	32.765	1.0111	0.603571	1.6752	0.0938953	0.509699	18.6658	46.8643
hsa-miR-744-5p	56.2849	1.234	0.738801	1.67027	0.0948651	0.509699	47.541	65.0288
hsa-miR-181b-2-5p	101.188	-1.20061	0.74393	-1.61387	0.106556	0.559247	110.55	91.827
hsa-miR-17-5p	115.037	-1.11444	0.692652	-1.60895	0.107627	0.559247	128.327	101.748
hsa-let-7f-2-3p	14.975	-1.04421	0.655154	-1.59384	0.110971	0.559247	18.3991	11.5508
hsa-miR-532-5p	419.591	-0.923113	0.579454	-1.59307	0.111144	0.559247	510.454	328.728
hsa-miR-193a-3p	3.05292	1.34984	0.867412	1.55616	0.119669	0.578463	1.49384	4.612
hsa-miR-1247-3p	11.8918	1.2743	0.821378	1.55142	0.1208	0.578463	8.41755	15.3661
hsa-miR-542-3p	78.7578	-1.15944	0.748315	-1.5494	0.121285	0.578463	122.69	34.8258
hsa-miR-3912-3p	5.8331	-1.06296	0.688415	-1.54407	0.122571	0.578463	9.23921	2.42698
hsa-miR-148b-3p	561.145	-0.774344	0.503526	-1.53784	0.124087	0.578463	658.376	463.913
hsa-miR-429-3p	873.607	-1.01698	0.671029	-1.51555	0.129633	0.593243	1112.68	634.533
hsa-miR-132-3p	8.47587	-0.859669	0.570391	-1.50716	0.131771	0.593243	11.0604	5.89129
hsa-miR-1301-3p	4.36962	-1.08998	0.727282	-1.4987	0.133951	0.593243	5.98988	2.74937
hsa-miR-222-5p	12.9422	1.10911	0.74266	1.49343	0.135325	0.593243	9.30115	16.5832
hsa-miR-186-5p	271.226	-0.831436	0.560358	-1.48376	0.137873	0.593243	328.931	213.521
hsa-miR-576-5p	3.07335	1.15783	0.78155	1.48145	0.138486	0.593243	1.78837	4.35833
hsa-miR-125b-1-5p	293.69	-1.80146	1.22524	-1.47029	0.141483	0.598002	214.732	372.647
hsa-miR-30a-3p	2002.9	-1.38581	0.959654	-1.44407	0.148719	0.617942	3794.89	210.912
hsa-miR-378i-5p	136.364	-1.4237	1.00339	-1.41889	0.155931	0.617942	136.933	135.796
hsa-miR-7641-2-5p	33.79	0.655063	0.462566	1.41615	0.156731	0.617942	25.71	41.87
hsa-miR-196b-5p	61.4009	0.656676	0.464849	1.41267	0.157754	0.617942	46.2947	76.5072
hsa-miR-361-3p	50.8764	-1.56349	1.11188	-1.40616	0.159676	0.617942	49.9543	51.7986
hsa-miR-181d-5p	70.5159	-0.763799	0.543268	-1.40593	0.159744	0.617942	85.9516	55.0802
hsa-miR-34a-5p	3.1666	-1.05934	0.754778	-1.40351	0.160465	0.617942	3.38206	2.95113
hsa-miR-423-5p	138.695	-0.888777	0.635268	-1.39906	0.161795	0.617942	177.597	99.7938
hsa-miR-152-3p	71.5516	-0.747172	0.54015	-1.38327	0.166583	0.622134	112.312	30.7913
hsa-miR-148a-5p	33.2068	-0.847529	0.613811	-1.38077	0.167351	0.622134	46.8765	19.5372
hsa-miR-7641-1-5p	20.5277	-0.876481	0.636917	-1.37613	0.168781	0.622134	29.55	11.5055
hsa-miR-126-3p	40.2455	0.80293	0.589476	1.36211	0.173163	0.626804	32.7531	47.7379
hsa-miR-33a-5p	1.39418	1.46003	1.07502	1.35814	0.17442	0.626804	0.441797	2.34657
hsa-miR-331-3p	14.9786	1.0711	0.796219	1.34523	0.178552	0.626804	15.3792	14.578
hsa-miR-1246-5p	895.601	0.731436	0.544995	1.3421	0.179564	0.626804	698	1093.2
hsa-miR-1287-5p	5.9879	0.980602	0.73127	1.34096	0.179934	0.626804	3.16116	8.81464
hsa-miR-222-3p	696.556	0.56529	0.426118	1.3266	0.18464	0.636165	575.85	817.262
hsa-miR-16-2-3p	101.114	-0.933867	0.707154	-1.3206	0.186635	0.636165	118.119	84.1089
hsa-miR-193a-5p	9.48502	-0.79148	0.603893	-1.31063	0.189983	0.640687	10.825	8.14503
hsa-miR-574-3p	49.5839	1.08587	0.83414	1.30178	0.192991	0.643979	65.0957	34.0722
hsa-miR-625-3p	4.96175	-0.835557	0.649572	-1.28632	0.198332	0.654908	5.98039	3.94312
hsa-miR-100-5p	63673.4	0.549113	0.441728	1.2431	0.21383	0.690058	49115	78231.8
hsa-miR-342-3p	12.6253	-0.753814	0.606499	-1.24289	0.213907	0.690058	14.4542	10.7964
hsa-miR-576-3p	12.4825	-0.656945	0.530409	-1.23856	0.215507	0.690058	16.2666	8.6984
hsa-miR-7-3-5p	228.505	-0.777817	0.641007	-1.21343	0.224966	0.695856	239.197	217.814
hsa-miR-95-3p	69.9401	-0.682017	0.562283	-1.21294	0.225152	0.695856	97.7215	42.1587
hsa-miR-941-1-3p	17.1711	0.66451	0.549544	1.2092	0.226585	0.695856	12.8488	21.4935
hsa-miR-6868-3p	7.20379	-1.10645	0.916113	-1.20777	0.227137	0.695856	12.7189	1.68866
hsa-miR-301a-5p	2.3941	-0.948613	0.788757	-1.20267	0.229105	0.695856	2.96649	1.8217
hsa-miR-340-5p	140.097	-0.831872	0.695941	-1.19532	0.231962	0.695856	158.057	122.137
hsa-miR-20b-5p	2.26428	-2.81276	2.37256	-1.18554	0.235804	0.695856	4.11335	0.415218
hsa-miR-218-1-5p	197.137	-1.16024	0.979718	-1.18426	0.23631	0.695856	166.982	227.293
hsa-miR-196a-2-5p	62.8211	0.626956	0.530271	1.18233	0.237074	0.695856	46.3806	79.2617
hsa-miR-30e-5p	396.559	-1.14557	0.975082	-1.17485	0.240055	0.698142	475.058	318.061
hsa-miR-335-3p	24.9775	0.579498	0.506033	1.14518	0.252135	0.726607	18.103	31.852
hsa-let-7a-1-3p	81.683	-0.544441	0.482473	-1.12844	0.259135	0.728144	94.2487	69.1173
hsa-miR-96-5p	41.5697	-1.06162	0.95001	-1.11748	0.26379	0.728144	39.097	44.0425
hsa-miR-873-5p	4.6051	0.913501	0.821628	1.11182	0.266216	0.728144	2.67196	6.53823
hsa-miR-139-5p	5.68263	-0.702351	0.632809	-1.10989	0.267045	0.728144	6.44841	4.91684
hsa-miR-374a-5p	13.0574	0.608754	0.549626	1.10758	0.268043	0.728144	8.67858	17.4363
hsa-miR-615-3p	20.2316	0.552404	0.499886	1.10506	0.269133	0.728144	15.2313	25.2319
hsa-miR-582-3p	10.1668	0.841304	0.770908	1.09132	0.275134	0.728144	12.3508	7.98275
hsa-miR-185-5p	29.6071	0.56905	0.524715	1.08449	0.278146	0.728144	20.7816	38.4326
hsa-miR-31-5p	60.9757	0.527811	0.487077	1.08363	0.278529	0.728144	45.2331	76.7183
hsa-miR-424-3p	35.6814	-0.600678	0.557566	-1.07732	0.281336	0.728144	39.2221	32.1407
hsa-miR-22-5p	15.7257	-0.645549	0.601707	-1.07286	0.283332	0.728144	18.1403	13.3111
hsa-let-7e-5p	193.274	1.05202	0.983545	1.06962	0.284791	0.728144	116.454	270.093
hsa-miR-320b-2-3p	192.967	-0.596387	0.557784	-1.06921	0.284976	0.728144	217.814	168.121
hsa-miR-574-5p	34.0489	0.690959	0.647831	1.06657	0.286165	0.728144	22.6547	45.4431
hsa-miR-30b-5p	45.6251	0.502306	0.474714	1.05812	0.289999	0.728144	36.7666	54.4837
hsa-miR-874-3p	3.66404	0.84273	0.797397	1.05685	0.29058	0.728144	2.32498	5.00311
hsa-miR-381-3p	3.2203	-0.808566	0.766877	-1.05436	0.291717	0.728144	3.9449	2.4957
hsa-miR-1296-5p	8.43141	0.656422	0.630517	1.04109	0.297835	0.737608	5.51741	11.3454
hsa-miR-330-3p	14.8639	-0.512364	0.502619	-1.01939	0.308018	0.756184	16.7463	12.9815
hsa-miR-25-3p	833.623	-0.719284	0.70936	-1.01399	0.310588	0.756184	1156.18	511.063
hsa-miR-365b-3p	5.30033	-0.649834	0.645156	-1.00725	0.313815	0.756184	5.88558	4.71508
hsa-miR-99b-3p	189.878	-0.673919	0.670539	-1.00504	0.314878	0.756184	261.673	118.083
hsa-miR-147b-3p	25.1265	-0.758709	0.777796	-0.975459	0.329333	0.779173	43.2725	6.98051
hsa-miR-501-3p	12.1327	-0.505243	0.51799	-0.975391	0.329366	0.779173	13.2906	10.9748
hsa-miR-345-5p	40.4548	0.524144	0.545076	0.961597	0.336252	0.780349	29.3559	51.5538
hsa-let-7a-2-5p	2813.81	0.76067	0.792722	0.959567	0.337273	0.780349	2242.13	3385.48
hsa-miR-362-5p	6.0624	-0.637708	0.671355	-0.949881	0.342173	0.780349	7.00621	5.1186
hsa-miR-125a-3p	27.9114	0.568859	0.600512	0.947291	0.343491	0.780349	17.1123	38.7105
hsa-miR-21-5p	65290.1	-0.67648	0.718976	-0.940894	0.346759	0.780349	59755.4	70824.7
hsa-miR-135b-5p	37.3267	-0.73614	0.792222	-0.92921	0.35278	0.780349	41.7538	32.8996
hsa-miR-331-5p	7.14402	0.625769	0.674936	0.927154	0.353847	0.780349	7.20371	7.08432
hsa-miR-3613-5p	17.0188	0.46887	0.508914	0.921316	0.356886	0.780349	11.9608	22.0768
hsa-miR-130b-3p	9.25683	0.569518	0.623334	0.913664	0.360893	0.780349	8.16094	10.3527
hsa-miR-484-5p	18.5888	0.507715	0.561457	0.904281	0.365847	0.780349	12.9604	24.2172
hsa-miR-4448-3p	2077.42	-0.585524	0.650644	-0.899915	0.368166	0.780349	2984.03	1170.81
hsa-miR-877-5p	13.4383	0.555932	0.618015	0.899545	0.368362	0.780349	12.7663	14.1102
hsa-miR-30c-1-5p	201.557	-0.486572	0.54139	-0.898745	0.368789	0.780349	205.231	197.884
hsa-let-7g-5p	1961.61	0.413804	0.461247	0.897141	0.369644	0.780349	1678.97	2244.25
hsa-miR-200a-5p	417.58	-0.750169	0.840855	-0.89215	0.372312	0.780349	684.816	150.343
hsa-miR-27a-3p	3022.67	0.485805	0.546943	0.888219	0.374423	0.780349	2470.84	3574.5
hsa-miR-218-2-5p	1247.87	-0.903879	1.01928	-0.886783	0.375196	0.780349	2197.66	298.077
hsa-miR-320e-3p	12.6666	0.495427	0.559816	0.884982	0.376167	0.780349	8.79457	16.5386
hsa-miR-7974-3p	0.617776	1.11969	1.26645	0.884113	0.376635	0.780349	0.220898	1.01465
hsa-miR-128-2-3p	469.396	0.573412	0.654636	0.875925	0.381071	0.783466	374.258	564.534
hsa-miR-15a-5p	2.29565	-0.713937	0.82725	-0.863025	0.388124	0.783466	2.793	1.79831
hsa-miR-454-3p	8.78021	-0.541469	0.635427	-0.852133	0.39414	0.783466	9.5309	8.02952
hsa-miR-15b-5p	14.1372	0.464672	0.545958	0.851113	0.394707	0.783466	11.1129	17.1614
hsa-miR-107-3p	71.1956	0.673186	0.791972	0.850013	0.395318	0.783466	51.1036	91.2877
hsa-miR-934-5p	2.15178	0.75012	0.892098	0.840849	0.400432	0.783466	1.34657	2.95698
hsa-miR-181a-1-5p	193.293	-0.539295	0.641964	-0.84007	0.400869	0.783466	199.776	186.811
hsa-let-7f-1-3p	9.59366	-0.539043	0.643788	-0.837299	0.402425	0.783466	8.83533	10.352
hsa-miR-651-5p	21.0899	0.634079	0.758359	0.83612	0.403087	0.783466	13.5706	28.6092
hsa-miR-500a-3p	17.6768	-0.455063	0.546853	-0.832148	0.405325	0.783466	19.5131	15.8405
hsa-miR-140-5p	2.00438	-0.695912	0.83809	-0.830355	0.406338	0.783466	2.49847	1.51029
hsa-miR-378c-5p	732.82	-0.612115	0.73947	-0.827776	0.407798	0.783466	772.404	693.236
hsa-miR-4664-3p	49.0888	-0.811029	0.98883	-0.82019	0.412108	0.785389	87.9352	10.2423
hsa-miR-421-3p	26.4719	-0.379633	0.464493	-0.817306	0.413754	0.785389	28.5431	24.4007
hsa-miR-1180-3p	46.087	0.430661	0.532577	0.808635	0.418725	0.786018	36.6961	55.4779
hsa-miR-221-3p	1043.57	0.565933	0.703023	0.805	0.42082	0.786018	872.291	1214.86
hsa-miR-194-1-5p	3.6537	-0.566753	0.705611	-0.803208	0.421854	0.786018	4.28684	3.02057
hsa-miR-24-2-5p	29.9287	0.458285	0.573652	0.79889	0.424354	0.786018	28.6012	31.2562
hsa-miR-6510-3p	2.94116	0.747254	0.954215	0.783109	0.433563	0.786018	2.25135	3.63098
hsa-miR-1269a-3p	22.723	0.412747	0.533376	0.773838	0.439027	0.786018	24.0505	21.3955
hsa-miR-760-3p	27.8486	-0.500189	0.652212	-0.766912	0.443134	0.786018	34.7981	20.8992
hsa-miR-130b-5p	9.64866	0.423343	0.553628	0.76467	0.444468	0.786018	6.56441	12.7329
hsa-miR-3195-5p	1.53249	1.22802	1.60645	0.764431	0.44461	0.786018	0.0736328	2.99134
hsa-miR-92b-3p	79.7786	0.367857	0.483332	0.761086	0.446606	0.786018	67.238	92.3192
hsa-miR-16-1-5p	29.548	-0.534311	0.704005	-0.758959	0.447877	0.786018	29.1031	29.993
hsa-let-7a-2-3p	1.74108	0.680131	0.898276	0.757152	0.448959	0.786018	0.957226	2.52494
hsa-miR-182-5p	668.572	-0.605999	0.801481	-0.756099	0.44959	0.786018	754.718	582.427
hsa-miR-200c-3p	10.4458	0.417616	0.556122	0.750943	0.452687	0.786018	9.05118	11.8403
hsa-miR-16-2-5p	61.9197	0.346294	0.461267	0.750745	0.452806	0.786018	52.9801	70.8593
hsa-miR-99b-5p	1330.23	0.324453	0.43462	0.74652	0.455353	0.786018	1323.52	1336.94
hsa-miR-151b-3p	25.8214	0.46475	0.629897	0.737818	0.460625	0.786018	21.0416	30.6012
hsa-miR-340-3p	4.15735	0.53212	0.724098	0.734873	0.462417	0.786018	2.67196	5.64275
hsa-miR-193b-3p	15.973	0.410307	0.560362	0.732217	0.464036	0.786018	13.6259	18.3201
hsa-miR-221-5p	35.796	-0.574591	0.787398	-0.729734	0.465553	0.786018	37.9087	33.6832
hsa-let-7d-5p	144.385	0.441578	0.615136	0.717854	0.472848	0.786018	120.543	168.228
hsa-miR-24-2-3p	1039.94	-0.617126	0.862243	-0.715722	0.474163	0.786018	729.142	1350.74
hsa-let-7c-5p	75.6982	-0.516959	0.722439	-0.715574	0.474254	0.786018	78.1036	73.2928
hsa-miR-423-3p	238.895	-0.372544	0.521527	-0.714333	0.475021	0.786018	256.003	221.787
hsa-miR-378g-5p	36.9034	-0.408417	0.573112	-0.712631	0.476074	0.786018	57.4948	16.312
hsa-let-7b-5p	1286.26	0.428114	0.612492	0.698971	0.48457	0.7959	1118.13	1454.38
hsa-miR-619-5p	1.82485	-0.864851	1.27465	-0.678502	0.497454	0.81285	3.34414	0.305566
hsa-miR-629-5p	41.2841	0.333106	0.498581	0.668108	0.504064	0.816734	35.8568	46.7114
hsa-miR-8086-3p	1.77291	-0.653793	0.980686	-0.666669	0.504984	0.816734	1.49384	2.05198
hsa-miR-22-3p	1222.39	-0.546016	0.82764	-0.659726	0.50943	0.819742	1354.04	1090.73
hsa-miR-18a-5p	4.63249	0.472008	0.723674	0.652238	0.514247	0.823315	3.2348	6.03018
hsa-miR-1273g-3p	28.2547	-0.698488	1.10531	-0.631938	0.527427	0.840173	23.696	32.8134
hsa-miR-3607-3p	2.66581	-0.56048	0.910939	-0.615277	0.538372	0.841273	2.88781	2.4438
hsa-miR-5096-5p	8.91727	0.521005	0.850501	0.612586	0.54015	0.841273	11.1252	6.70932
hsa-miR-1248-5p	0.100881	1.28063	2.0993	0.610026	0.541845	0.841273	0	0.201761
hsa-let-7i-3p	1.76095	0.625151	1.0252	0.609786	0.542003	0.841273	1.68851	1.83339
hsa-let-7i-5p	2916.86	-0.335806	0.551403	-0.609002	0.542523	0.841273	3512.28	2321.44
hsa-let-7b-3p	17.7677	-0.293804	0.488623	-0.60129	0.547647	0.841273	17.9551	17.5803
hsa-miR-503-5p	126.418	-0.454609	0.760569	-0.597722	0.550025	0.841273	180.808	72.0289
hsa-miR-140-3p	110.294	-0.455542	0.772373	-0.589795	0.555328	0.841273	174.872	45.7166
hsa-miR-29b-2-3p	19.7733	-0.368958	0.628118	-0.587402	0.556934	0.841273	19.2242	20.3223
hsa-miR-1275-5p	0.241502	0.982805	1.67474	0.586842	0.55731	0.841273	0.0736328	0.40937
hsa-miR-5100-3p	0.241502	0.982805	1.67474	0.586842	0.55731	0.841273	0.0736328	0.40937
hsa-miR-374a-3p	31.5468	-0.456813	0.783982	-0.582683	0.560107	0.841487	31.4069	31.6868
hsa-miR-589-5p	51.6723	-0.390717	0.676289	-0.577738	0.563441	0.841599	75.7931	27.5515
hsa-miR-425-3p	30.094	0.264767	0.460701	0.574705	0.565491	0.841599	26.4324	33.7556
hsa-miR-203a-3p	329.946	-0.267487	0.474458	-0.563774	0.572908	0.848653	361.28	298.611
hsa-miR-378e-3p	13.3226	0.371569	0.695228	0.534456	0.593026	0.869718	12.595	14.0502
hsa-miR-205-5p	1228.16	0.285456	0.538533	0.530062	0.596069	0.869718	1075.3	1381.03
hsa-miR-652-3p	102.973	0.373582	0.712685	0.52419	0.600147	0.869718	96.8369	109.109
hsa-miR-28-3p	254.748	-0.357831	0.690468	-0.518244	0.604288	0.869718	373.683	135.813
hsa-miR-365a-3p	8.8242	-0.327499	0.632665	-0.51765	0.604703	0.869718	8.59325	9.05516
hsa-miR-30e-3p	911.776	-0.445225	0.865864	-0.514198	0.607114	0.869718	1594.34	229.213
hsa-let-7d-3p	59.0657	-0.229018	0.44687	-0.512495	0.608305	0.869718	62.7777	55.3536
hsa-miR-1268a-5p	28.2086	-1.56593	3.06645	-0.510666	0.609585	0.869718	24.59	31.8273
hsa-miR-181b-1-5p	136.946	-0.214845	0.423359	-0.507477	0.61182	0.869718	145.039	128.853
hsa-miR-324-5p	4.66885	0.449389	0.917572	0.489759	0.624304	0.877724	2.28262	7.05509
hsa-miR-30d-3p	7.63069	-0.310375	0.634679	-0.489027	0.624823	0.877724	8.41976	6.84162
hsa-miR-106b-5p	43.81	0.219325	0.44971	0.487705	0.625759	0.877724	40.6161	47.0039
hsa-miR-148b-5p	11.5456	0.262366	0.548888	0.477996	0.632653	0.880056	9.2626	13.8287
hsa-miR-194-2-5p	10.2387	0.269872	0.565123	0.477545	0.632974	0.880056	8.07278	12.4047
hsa-miR-23b-3p	321.725	-0.203628	0.439178	-0.463657	0.642893	0.880112	348.157	295.294
hsa-miR-126-5p	9.74641	0.276564	0.597507	0.462863	0.643463	0.880112	6.44337	13.0495
hsa-miR-30c-2-3p	6.75455	-0.341141	0.74046	-0.460715	0.645003	0.880112	10.327	3.18213
hsa-miR-98-5p	254.388	-0.345826	0.754766	-0.458189	0.646816	0.880112	293.199	215.576
hsa-miR-15b-3p	59.6115	0.205505	0.449105	0.457587	0.647249	0.880112	53.4181	65.805
hsa-miR-339-3p	22.8317	0.270011	0.594454	0.454217	0.649672	0.880112	27.2	18.4634
hsa-miR-3065-5p	8.20475	-0.265034	0.600041	-0.441693	0.658711	0.886048	8.5408	7.8687
hsa-miR-192-5p	289.151	-0.254435	0.578641	-0.439711	0.660146	0.886048	348.539	229.763
hsa-miR-671-5p	0.780128	0.50786	1.16336	0.436547	0.66244	0.886048	0.441797	1.11846
hsa-miR-502-3p	20.0139	-0.202403	0.492353	-0.411094	0.681003	0.903279	20.0073	20.0204
hsa-miR-1273a-3p	10.3266	-0.713637	1.73605	-0.41107	0.681021	0.903279	10.2259	10.4273
hsa-miR-505-3p	4.61059	0.265009	0.679476	0.390019	0.696522	0.917803	3.75023	5.47095
hsa-miR-378a-3p	2762.73	-0.291903	0.757898	-0.385148	0.700128	0.917803	3752.11	1773.35
hsa-miR-455-5p	11.3145	-0.304466	0.791987	-0.384433	0.700657	0.917803	11.823	10.8059
hsa-miR-3182-5p	726.418	-0.355875	0.957316	-0.371743	0.710084	0.923519	542.979	909.856
hsa-miR-29c-3p	3.77137	0.254843	0.692354	0.368082	0.712812	0.923519	2.67196	4.87079
hsa-miR-103a-2-3p	374.11	-0.226648	0.622451	-0.364123	0.715766	0.923519	345.735	402.485
hsa-miR-27b-5p	1.42353	-0.339074	0.934327	-0.362907	0.716674	0.923519	1.44643	1.40063
hsa-miR-183-5p	771.667	-0.228723	0.657259	-0.347995	0.727844	0.934115	967.001	576.333
hsa-miR-4521-5p	2.33298	0.402546	1.20041	0.33534	0.737369	0.936326	1.66733	2.99864
hsa-miR-425-5p	103.148	-0.218318	0.653474	-0.334087	0.738314	0.936326	92.7129	113.583
hsa-miR-548x-3p	5.30744	0.25511	0.764993	0.33348	0.738772	0.936326	4.12344	6.49145
hsa-miR-125a-5p	168.84	-0.287222	0.871656	-0.329514	0.741768	0.936326	176.462	161.218
hsa-miR-17-3p	3.63465	0.23748	0.7282	0.326119	0.744335	0.936326	2.15653	5.11276
hsa-miR-9-3-5p	13.3426	-0.181252	0.567702	-0.319274	0.749519	0.938415	12.4288	14.2563
hsa-miR-30d-5p	934.01	-0.206493	0.653223	-0.316114	0.751916	0.938415	871.282	996.738
hsa-miR-181c-3p	9.53544	-0.194996	0.633851	-0.307637	0.758359	0.942744	11.075	7.9959
hsa-miR-26a-1-5p	1458.34	0.262535	0.873569	0.300532	0.763772	0.943384	1349.87	1566.82
hsa-miR-130a-3p	20.5441	0.183028	0.611825	0.29915	0.764825	0.943384	17.1435	23.9446
hsa-miR-29b-1-3p	20.5456	-0.166213	0.595326	-0.279197	0.780094	0.954752	19.2242	21.867
hsa-miR-21-3p	105.593	-0.163169	0.607695	-0.268504	0.788311	0.954752	131.273	79.913
hsa-miR-92a-2-3p	1388.52	-0.23959	0.903327	-0.26523	0.790832	0.954752	1589.48	1187.56
hsa-miR-1307-5p	14.782	0.195004	0.736336	0.264831	0.79114	0.954752	12.6541	16.9099
hsa-miR-181a-2-3p	10.2616	-0.176243	0.67297	-0.261888	0.793407	0.954752	13.8301	6.69321
hsa-miR-6087-3p	10.5603	-0.179531	0.688007	-0.260944	0.794136	0.954752	16.526	4.59446
hsa-miR-191-5p	632.248	0.162047	0.626604	0.258612	0.795935	0.954752	510.83	753.665
hsa-miR-32-5p	24.8993	-0.1496	0.584924	-0.25576	0.798136	0.954752	23.275	26.5236
hsa-miR-378d-2-5p	198.854	-0.207453	0.829961	-0.249956	0.802622	0.956508	307.228	90.4799
hsa-miR-125b-1-3p	187.503	0.14091	0.602806	0.233757	0.815173	0.962395	205.657	169.349
hsa-miR-23a-3p	1997.37	0.113403	0.485213	0.233718	0.815204	0.962395	2059.46	1935.29
hsa-miR-375-3p	501.861	-0.158544	0.687734	-0.230531	0.817679	0.962395	488.867	514.854
hsa-miR-181c-5p	6.0898	-0.139839	0.636929	-0.219552	0.82622	0.962395	5.65963	6.51996
hsa-miR-27b-3p	2764.51	-0.105809	0.484459	-0.218407	0.827112	0.962395	2986.13	2542.89
hsa-let-7f-1-5p	3938.36	-0.084217	0.400577	-0.210239	0.833481	0.962395	4086.81	3789.91
hsa-miR-10a-3p	23.3873	0.132878	0.638991	0.20795	0.835268	0.962395	19.3759	27.3987
hsa-miR-548k-5p	5.69625	0.127979	0.628285	0.203696	0.838591	0.962395	4.48656	6.90594
hsa-let-7e-3p	2.10739	-0.179565	0.889186	-0.201943	0.839961	0.962395	2.27757	1.9372
hsa-miR-181a-1-3p	10.9161	0.106268	0.52758	0.201425	0.840366	0.962395	11.7851	10.0471
hsa-miR-4284-5p	0.0887187	-0.427009	2.12792	-0.20067	0.840957	0.962395	0.0736328	0.103805
hsa-miR-422a-5p	4.28807	-0.133434	0.778062	-0.171495	0.863834	0.976574	4.40788	4.16827
hsa-miR-4677-3p	6.43271	0.137185	0.806759	0.170044	0.864975	0.976574	9.64308	3.22233
hsa-miR-320c-1-3p	49.604	0.101834	0.63918	0.159319	0.873418	0.976574	40.9166	58.2915
hsa-miR-32-3p	3.76496	-0.123301	0.789792	-0.156119	0.875939	0.976574	3.10871	4.42122
hsa-miR-200b-3p	1498.83	-0.102967	0.744917	-0.138226	0.890061	0.976574	1543.26	1454.39
hsa-miR-1285-1-5p	9.89116	-0.129085	0.954259	-0.135272	0.892397	0.976574	16.3933	3.38902
hsa-miR-320c-2-3p	32.2086	-0.0858847	0.682732	-0.125796	0.899894	0.976574	26.3363	38.081
hsa-miR-450a-1-5p	44.3061	-0.0665693	0.529741	-0.125664	0.899998	0.976574	41.5616	47.0506
hsa-miR-151a-5p	170.93	0.0748768	0.603966	0.123975	0.901335	0.976574	130.775	211.086
hsa-miR-330-5p	8.49956	-0.0780528	0.648312	-0.120394	0.904171	0.976574	8.38184	8.61728
hsa-miR-548o-3p	19.1414	0.0714152	0.605558	0.117933	0.906121	0.976574	18.3808	19.902
hsa-miR-590-3p	4.08202	-0.0870691	0.744463	-0.116956	0.906895	0.976574	4.06594	4.0981
hsa-miR-200b-5p	30.3312	-0.0571129	0.506736	-0.112707	0.910263	0.976574	39.1156	21.5468
hsa-miR-548x-2-3p	2.70303	-0.0967359	0.863848	-0.111983	0.910837	0.976574	2.35625	3.04981
hsa-miR-935-3p	5.43648	0.0828719	0.747204	0.110909	0.911688	0.976574	6.56725	4.30572
hsa-miR-151a-3p	18053.4	-0.0940578	0.856279	-0.109845	0.912532	0.976574	30546.7	5560.17
hsa-miR-5701-1-5p	0.134773	0.217774	1.99216	0.109315	0.912952	0.976574	0.0736328	0.195914
hsa-miR-5701-3-5p	0.134773	0.217774	1.99216	0.109315	0.912952	0.976574	0.0736328	0.195914
hsa-miR-1307-3p	87.6056	0.0518945	0.527947	0.0982949	0.921698	0.976574	81.9755	93.2358
hsa-miR-3615-3p	78.3023	-0.0652408	0.68647	-0.0950381	0.924285	0.976574	73.1528	83.4518
hsa-miR-378f-3p	20.2536	-0.0738971	0.811798	-0.091029	0.92747	0.976574	25.3809	15.1263
hsa-miR-99a-5p	260.385	0.0641553	0.744812	0.0861363	0.931358	0.976574	224.177	296.594
hsa-miR-378a-5p	4.98083	-0.0569476	0.668663	-0.0851664	0.932129	0.976574	4.31306	5.64859
hsa-miR-378d-1-3p	29.4073	-0.0523752	0.657394	-0.0796709	0.936499	0.976574	23.6321	35.1825
hsa-miR-374b-3p	2.95054	0.0604356	0.758955	0.07963	0.936532	0.976574	2.59833	3.30275
hsa-miR-4324-3p	0.838054	-0.0924064	1.1665	-0.079217	0.93686	0.976574	0.857367	0.818741
hsa-miR-93-5p	199.38	-0.0386414	0.492103	-0.0785229	0.937412	0.976574	185.536	213.224
hsa-miR-4532-5p	0.9376	-0.106906	1.46588	-0.0729298	0.941862	0.976574	0.220898	1.6543
hsa-miR-769-5p	87.4352	0.0412727	0.586823	0.0703324	0.943929	0.976574	108.818	66.0521
hsa-miR-7706-3p	21.3234	-0.0572074	0.841005	-0.0680226	0.945768	0.976574	25.7719	16.8748
hsa-miR-584-5p	343.71	0.0322623	0.524329	0.0615306	0.950937	0.978724	410.825	276.595
hsa-miR-143-3p	27.6766	0.0260619	0.535284	0.048688	0.961168	0.985829	33.6411	21.7121
hsa-miR-454-5p	3.94052	-0.0302854	0.720387	-0.0420405	0.966466	0.985829	2.99272	4.88833
hsa-miR-29a-3p	1001.39	-0.0232065	0.591125	-0.0392582	0.968685	0.985829	932.036	1070.74
hsa-miR-27a-5p	185.763	-0.032963	0.884724	-0.0372579	0.970279	0.985829	322.958	48.5683
hsa-miR-215-5p	12.6969	0.0150311	0.596773	0.0251873	0.979906	0.992428	13.6733	11.7204
hsa-miR-5096-3p	33.0137	0.0121047	0.796732	0.0151929	0.987878	0.994316	55.2317	10.7957
hsa-miR-128-1-3p	441.773	-0.0114377	0.829368	-0.0137909	0.988997	0.994316	370.949	512.598
hsa-miR-106b-3p	404.899	0.00601014	0.810029	0.00741965	0.99408	0.994316	617.284	192.514
hsa-miR-320a-3p	522.238	0.00503451	0.706675	0.00712423	0.994316	0.994316	525.084	519.391

## Sheet: Tab 3 SummaryAndClassification
miRNA	log2FCEV	log2FCCELL	FE	log2FCEV<-1?	Category
hsa-let-7a-1-5p	-3.45378	0.614434	-4.06822	TRUE	Selective
hsa-let-7a-3-3p	-1.44145	-0.773377	-0.668077	TRUE	Selective
hsa-let-7a-3-5p	-2.23376	0.616554	-2.85031	TRUE	Selective
hsa-let-7f-2-5p	-2.83066	-0.389807	-2.44085	TRUE	Selective
hsa-miR-101-1-3p	-2.47847	-0.110649	-2.36782	TRUE	Selective
hsa-miR-101-2-3p	-1.23749	-0.158255	-1.07923	TRUE	Selective
hsa-miR-103a-1-3p	-2.25294	-0.0554266	-2.19751	TRUE	Selective
hsa-miR-10a-5p	-1.21653	-0.706139	-0.510395	TRUE	Selective
hsa-miR-10b-5p	-1.89289	-1.29398	-0.598908	TRUE	Selective
hsa-miR-122-5p	-2.46941	0.0941131	-2.56352	TRUE	Selective
hsa-miR-125b-1-5p	-1.80146	0.4428	-2.24426	TRUE	Selective
hsa-miR-1301-3p	-1.08998	-0.423471	-0.666509	TRUE	Selective
hsa-miR-132-5p	-1.61138	-0.869926	-0.741451	TRUE	Selective
hsa-miR-141-3p	-2.20378	-0.53019	-1.67359	TRUE	Selective
hsa-miR-146a-5p	-2.27977	-1.00242	-1.27736	TRUE	Selective
hsa-miR-146b-5p	-1.22964	-0.21907	-1.01057	TRUE	Selective
hsa-miR-148a-3p	-2.87452	-0.566929	-2.30759	TRUE	Selective
hsa-miR-17-5p	-1.11444	-0.41571	-0.698733	TRUE	Selective
hsa-miR-181a-2-5p	-2.34102	0.104978	-2.446	TRUE	Selective
hsa-miR-181b-2-5p	-1.20061	-0.11868	-1.08193	TRUE	Selective
hsa-miR-19b-2-3p	-2.61042	-1.99075	-0.619671	TRUE	Selective
hsa-miR-200a-3p	-1.67707	-0.523966	-1.15311	TRUE	Selective
hsa-miR-20a-5p	-1.44673	-0.793664	-0.653063	TRUE	Selective
hsa-miR-20b-5p	-2.81276	-1.05491	-1.75785	TRUE	Selective
hsa-miR-30a-3p	-1.38581	0.196062	-1.58187	TRUE	Selective
hsa-miR-30a-5p	-1.63192	-0.567642	-1.06428	TRUE	Selective
hsa-miR-30e-5p	-1.14557	-0.551769	-0.593805	TRUE	Selective
hsa-miR-328-3p	-1.94313	1.02716	-2.97029	TRUE	Selective
hsa-miR-335-5p	-1.70726	0.349663	-2.05692	TRUE	Selective
hsa-miR-34a-5p	-1.05934	0.000252395	-1.05959	TRUE	Selective
hsa-miR-361-3p	-1.56349	-0.762424	-0.801063	TRUE	Selective
hsa-miR-378i-5p	-1.4237	-0.117058	-1.30665	TRUE	Selective
hsa-miR-424-5p	-1.21586	-0.192563	-1.0233	TRUE	Selective
hsa-miR-429-3p	-1.01698	-0.460719	-0.556259	TRUE	Selective
hsa-miR-450b-5p	-1.27253	-0.558332	-0.714202	TRUE	Selective
hsa-miR-4791-5p	-3.54569	0.251481	-3.79717	TRUE	Selective
hsa-miR-499a-5p	-1.00976	0.0717072	-1.08147	TRUE	Selective
hsa-miR-542-3p	-1.15944	-0.340587	-0.818856	TRUE	Selective
hsa-miR-6131-3p	-2.20463	0.268014	-2.47265	TRUE	Selective
hsa-miR-660-5p	-3.06935	-1.28765	-1.7817	TRUE	Selective
hsa-miR-6868-3p	-1.10645	0.244136	-1.35059	TRUE	Selective
hsa-miR-7-1-5p	-1.69668	-0.580954	-1.11573	TRUE	Selective
hsa-miR-7641-1-3p	-5.12375	-2.2057	-2.91805	TRUE	Selective
hsa-miR-7641-2-3p	-3.53451	-0.917435	-2.61708	TRUE	Selective
hsa-miR-92a-1-3p	-2.58847	-1.36121	-1.22725	TRUE	Selective
hsa-miR-96-5p	-1.06162	0.696949	-1.75857	TRUE	Selective
hsa-miR-98-3p	-1.66261	-0.730933	-0.931682	TRUE	Selective
hsa-let-7a-1-3p	-0.544441	-0.363273	-0.181168	FALSE	Sampled
hsa-let-7a-2-3p	0.680131	0.455824	0.224307	FALSE	Sampled
hsa-let-7a-2-5p	0.76067	0.826591	-0.0659205	FALSE	Sampled
hsa-let-7b-3p	-0.293804	0.266726	-0.56053	FALSE	Sampled
hsa-let-7b-5p	0.428114	0.897638	-0.469524	FALSE	Sampled
hsa-let-7c-5p	-0.516959	0.352243	-0.869202	FALSE	Sampled
hsa-let-7d-3p	-0.229018	-0.743618	0.514599	FALSE	Sampled
hsa-let-7d-5p	0.441578	0.397412	0.0441656	FALSE	Sampled
hsa-let-7e-3p	-0.179565	0.424221	-0.603786	FALSE	Sampled
hsa-let-7e-5p	1.05202	0.716217	0.335801	FALSE	Sampled
hsa-let-7f-1-3p	-0.539043	-0.035365	-0.503678	FALSE	Sampled
hsa-let-7f-1-5p	-0.084217	0.10121	-0.185427	FALSE	Sampled
hsa-let-7f-2-3p	-1.04421	-1.19118	0.146969	TRUE	Sampled
hsa-let-7g-5p	0.413804	0.07496	0.338844	FALSE	Sampled
hsa-let-7i-3p	0.625151	-0.466129	1.09128	FALSE	Sampled
hsa-let-7i-5p	-0.335806	-0.23348	-0.102326	FALSE	Sampled
hsa-miR-100-5p	0.549113	0.243024	0.306089	FALSE	Sampled
hsa-miR-103a-2-3p	-0.226648	0.30275	-0.529399	FALSE	Sampled
hsa-miR-106a-5p	-1.06935	-0.81889	-0.250462	TRUE	Sampled
hsa-miR-106b-3p	0.00601014	0.0728521	-0.066842	FALSE	Sampled
hsa-miR-106b-5p	0.219325	-0.0709668	0.290292	FALSE	Sampled
hsa-miR-107-3p	0.673186	-0.209333	0.882519	FALSE	Sampled
hsa-miR-10a-3p	0.132878	-0.240344	0.373222	FALSE	Sampled
hsa-miR-1180-3p	0.430661	-0.0572799	0.487941	FALSE	Sampled
hsa-miR-1246-5p	0.731436	0.627847	0.103589	FALSE	Sampled
hsa-miR-1247-3p	1.2743	-0.206634	1.48094	FALSE	Sampled
hsa-miR-1248-5p	1.28063	-0.818257	2.09888	FALSE	Sampled
hsa-miR-125a-3p	0.568859	0.257637	0.311222	FALSE	Sampled
hsa-miR-125a-5p	-0.287222	0.16476	-0.451982	FALSE	Sampled
hsa-miR-125b-1-3p	0.14091	0.559818	-0.418907	FALSE	Sampled
hsa-miR-125b-2-3p	-0.965807	-1.23531	0.269502	FALSE	Sampled
hsa-miR-125b-2-5p	1.20608	0.40438	0.8017	FALSE	Sampled
hsa-miR-1260b-5p	1.52012	-0.366755	1.88688	FALSE	Sampled
hsa-miR-126-3p	0.80293	0.0690659	0.733865	FALSE	Sampled
hsa-miR-126-5p	0.276564	-1.02597	1.30253	FALSE	Sampled
hsa-miR-1268a-5p	-1.56593	-1.91652	0.350583	TRUE	Sampled
hsa-miR-1269a-3p	0.412747	0.780141	-0.367394	FALSE	Sampled
hsa-miR-1273a-3p	-0.713637	-0.0229442	-0.690692	FALSE	Sampled
hsa-miR-1273g-3p	-0.698488	-0.409438	-0.28905	FALSE	Sampled
hsa-miR-1275-5p	0.982805	0.0339889	0.948816	FALSE	Sampled
hsa-miR-128-1-3p	-0.0114377	-0.00246	-0.00897771	FALSE	Sampled
hsa-miR-128-2-3p	0.573412	-0.198165	0.771577	FALSE	Sampled
hsa-miR-1285-1-5p	-0.129085	-0.0587433	-0.0703414	FALSE	Sampled
hsa-miR-1287-5p	0.980602	0.341868	0.638734	FALSE	Sampled
hsa-miR-1296-5p	0.656422	-0.116552	0.772975	FALSE	Sampled
hsa-miR-1307-3p	0.0518945	-0.410469	0.462364	FALSE	Sampled
hsa-miR-1307-5p	0.195004	-1.22773	1.42274	FALSE	Sampled
hsa-miR-130a-3p	0.183028	-0.122614	0.305642	FALSE	Sampled
hsa-miR-130b-3p	0.569518	0.0237325	0.545785	FALSE	Sampled
hsa-miR-130b-5p	0.423343	-0.499011	0.922353	FALSE	Sampled
hsa-miR-132-3p	-0.859669	0.0588129	-0.918482	FALSE	Sampled
hsa-miR-135b-5p	-0.73614	-0.342851	-0.39329	FALSE	Sampled
hsa-miR-139-5p	-0.702351	-0.957392	0.255041	FALSE	Sampled
hsa-miR-140-3p	-0.455542	-0.737403	0.281861	FALSE	Sampled
hsa-miR-140-5p	-0.695912	1.10718	-1.80309	FALSE	Sampled
hsa-miR-143-3p	0.0260619	1.19746	-1.17139	FALSE	Sampled
hsa-miR-147b-3p	-0.758709	-0.269673	-0.489036	FALSE	Sampled
hsa-miR-148a-5p	-0.847529	-1.09284	0.245309	FALSE	Sampled
hsa-miR-148b-3p	-0.774344	-0.377724	-0.39662	FALSE	Sampled
hsa-miR-148b-5p	0.262366	-0.355398	0.617764	FALSE	Sampled
hsa-miR-149-5p	2.13293	0.923666	1.20927	FALSE	Sampled
hsa-miR-151a-3p	-0.0940578	0.295486	-0.389544	FALSE	Sampled
hsa-miR-151a-5p	0.0748768	-1.04822	1.1231	FALSE	Sampled
hsa-miR-151b-3p	0.46475	-1.49073	1.95548	FALSE	Sampled
hsa-miR-152-3p	-0.747172	-0.284083	-0.463089	FALSE	Sampled
hsa-miR-15a-5p	-0.713937	0.506288	-1.22023	FALSE	Sampled
hsa-miR-15b-3p	0.205505	-0.384194	0.589698	FALSE	Sampled
hsa-miR-15b-5p	0.464672	0.31905	0.145622	FALSE	Sampled
hsa-miR-16-1-5p	-0.534311	0.467673	-1.00198	FALSE	Sampled
hsa-miR-16-2-3p	-0.933867	-0.859768	-0.074099	FALSE	Sampled
hsa-miR-16-2-5p	0.346294	0.510746	-0.164452	FALSE	Sampled
hsa-miR-17-3p	0.23748	-0.607606	0.845086	FALSE	Sampled
hsa-miR-181a-1-3p	0.106268	-0.149456	0.255724	FALSE	Sampled
hsa-miR-181a-1-5p	-0.539295	0.286073	-0.825367	FALSE	Sampled
hsa-miR-181a-2-3p	-0.176243	0.43118	-0.607424	FALSE	Sampled
hsa-miR-181b-1-5p	-0.214845	-0.570359	0.355514	FALSE	Sampled
hsa-miR-181c-3p	-0.194996	-0.201815	0.00681888	FALSE	Sampled
hsa-miR-181c-5p	-0.139839	-1.42539	1.28555	FALSE	Sampled
hsa-miR-181d-5p	-0.763799	-0.381852	-0.381947	FALSE	Sampled
hsa-miR-182-5p	-0.605999	1.60754	-2.21354	FALSE	Sampled
hsa-miR-183-5p	-0.228723	1.04705	-1.27577	FALSE	Sampled
hsa-miR-185-5p	0.56905	0.19305	0.376	FALSE	Sampled
hsa-miR-186-5p	-0.831436	-0.190781	-0.640654	FALSE	Sampled
hsa-miR-18a-5p	0.472008	-0.947481	1.41949	FALSE	Sampled
hsa-miR-191-5p	0.162047	0.00659464	0.155453	FALSE	Sampled
hsa-miR-192-5p	-0.254435	-0.359988	0.105553	FALSE	Sampled
hsa-miR-193a-3p	1.34984	-0.370071	1.71991	FALSE	Sampled
hsa-miR-193a-5p	-0.79148	0.43674	-1.22822	FALSE	Sampled
hsa-miR-193b-3p	0.410307	-0.390281	0.800587	FALSE	Sampled
hsa-miR-194-1-5p	-0.566753	-0.107141	-0.459612	FALSE	Sampled
hsa-miR-194-2-5p	0.269872	0.435929	-0.166057	FALSE	Sampled
hsa-miR-196a-2-5p	0.626956	1.36563	-0.738678	FALSE	Sampled
hsa-miR-196b-5p	0.656676	0.669456	-0.0127805	FALSE	Sampled
hsa-miR-197-3p	1.50421	-0.0922495	1.59646	FALSE	Sampled
hsa-miR-19a-3p	-2.06753	-2.60729	0.539757	TRUE	Sampled
hsa-miR-19b-1-3p	-1.7559	-1.64151	-0.114392	TRUE	Sampled
hsa-miR-200a-5p	-0.750169	-0.0552284	-0.69494	FALSE	Sampled
hsa-miR-200b-3p	-0.102967	0.206505	-0.309472	FALSE	Sampled
hsa-miR-200b-5p	-0.0571129	0.67712	-0.734233	FALSE	Sampled
hsa-miR-200c-3p	0.417616	0.190991	0.226625	FALSE	Sampled
hsa-miR-203a-3p	-0.267487	-1.42702	1.15953	FALSE	Sampled
hsa-miR-205-5p	0.285456	-0.448675	0.734131	FALSE	Sampled
hsa-miR-210-3p	0.955467	1.3134	-0.357937	FALSE	Sampled
hsa-miR-21-3p	-0.163169	-0.134366	-0.028803	FALSE	Sampled
hsa-miR-215-5p	0.0150311	0.0827204	-0.0676893	FALSE	Sampled
hsa-miR-21-5p	-0.67648	0.277399	-0.953879	FALSE	Sampled
hsa-miR-218-1-5p	-1.16024	-0.686821	-0.473421	TRUE	Sampled
hsa-miR-218-2-5p	-0.903879	-0.392393	-0.511486	FALSE	Sampled
hsa-miR-221-3p	0.565933	1.26995	-0.704012	FALSE	Sampled
hsa-miR-221-5p	-0.574591	0.831893	-1.40648	FALSE	Sampled
hsa-miR-222-3p	0.56529	0.518874	0.0464161	FALSE	Sampled
hsa-miR-222-5p	1.10911	0.421746	0.687364	FALSE	Sampled
hsa-miR-22-3p	-0.546016	0.241813	-0.787829	FALSE	Sampled
hsa-miR-22-5p	-0.645549	0.14966	-0.79521	FALSE	Sampled
hsa-miR-23a-3p	0.113403	0.648969	-0.535565	FALSE	Sampled
hsa-miR-23b-3p	-0.203628	0.558052	-0.76168	FALSE	Sampled
hsa-miR-24-2-3p	-0.617126	0.684382	-1.30151	FALSE	Sampled
hsa-miR-24-2-5p	0.458285	0.965	-0.506715	FALSE	Sampled
hsa-miR-25-3p	-0.719284	0.42565	-1.14493	FALSE	Sampled
hsa-miR-26a-1-5p	0.262535	-0.0395865	0.302122	FALSE	Sampled
hsa-miR-26b-5p	0.965873	0.352345	0.613529	FALSE	Sampled
hsa-miR-27a-3p	0.485805	0.16608	0.319725	FALSE	Sampled
hsa-miR-27a-5p	-0.032963	-0.0971175	0.0641545	FALSE	Sampled
hsa-miR-27b-3p	-0.105809	-0.235804	0.129995	FALSE	Sampled
hsa-miR-27b-5p	-0.339074	-0.937831	0.598757	FALSE	Sampled
hsa-miR-28-3p	-0.357831	0.196352	-0.554183	FALSE	Sampled
hsa-miR-28-5p	1.1109	0.125213	0.985691	FALSE	Sampled
hsa-miR-29a-3p	-0.0232065	0.441957	-0.465163	FALSE	Sampled
hsa-miR-29b-1-3p	-0.166213	-0.540662	0.374448	FALSE	Sampled
hsa-miR-29b-2-3p	-0.368958	-0.622665	0.253707	FALSE	Sampled
hsa-miR-29c-3p	0.254843	0.810497	-0.555654	FALSE	Sampled
hsa-miR-301a-5p	-0.948613	-0.585642	-0.362971	FALSE	Sampled
hsa-miR-3065-5p	-0.265034	-0.0559037	-0.20913	FALSE	Sampled
hsa-miR-30b-5p	0.502306	0.320613	0.181693	FALSE	Sampled
hsa-miR-30c-1-5p	-0.486572	-0.0481496	-0.438422	FALSE	Sampled
hsa-miR-30c-2-3p	-0.341141	0.635372	-0.976514	FALSE	Sampled
hsa-miR-30d-3p	-0.310375	-0.532841	0.222466	FALSE	Sampled
hsa-miR-30d-5p	-0.206493	-0.31726	0.110767	FALSE	Sampled
hsa-miR-30e-3p	-0.445225	0.0581367	-0.503362	FALSE	Sampled
hsa-miR-31-3p	1.23408	0.0555358	1.17855	FALSE	Sampled
hsa-miR-31-5p	0.527811	0.318147	0.209665	FALSE	Sampled
hsa-miR-3182-5p	-0.355875	0.640997	-0.996873	FALSE	Sampled
hsa-miR-3195-5p	1.22802	-1.42022	2.64824	FALSE	Sampled
hsa-miR-320a-3p	0.00503451	0.235572	-0.230537	FALSE	Sampled
hsa-miR-320a-5p	1.34993	-1.17927	2.5292	FALSE	Sampled
hsa-miR-320b-2-3p	-0.596387	0.144368	-0.740755	FALSE	Sampled
hsa-miR-320c-1-3p	0.101834	-0.257208	0.359041	FALSE	Sampled
hsa-miR-320c-2-3p	-0.0858847	-0.0257343	-0.0601505	FALSE	Sampled
hsa-miR-320d-1-3p	1.03603	-0.140861	1.17689	FALSE	Sampled
hsa-miR-320e-3p	0.495427	-0.462433	0.957859	FALSE	Sampled
hsa-miR-32-3p	-0.123301	-0.1545	0.0311986	FALSE	Sampled
hsa-miR-324-3p	1.37192	-0.122245	1.49416	FALSE	Sampled
hsa-miR-324-5p	0.449389	-0.768519	1.21791	FALSE	Sampled
hsa-miR-32-5p	-0.1496	0.0163184	-0.165918	FALSE	Sampled
hsa-miR-330-3p	-0.512364	-0.536372	0.0240076	FALSE	Sampled
hsa-miR-330-5p	-0.0780528	-0.556336	0.478283	FALSE	Sampled
hsa-miR-331-3p	1.0711	-0.182692	1.25379	FALSE	Sampled
hsa-miR-331-5p	0.625769	-0.531127	1.1569	FALSE	Sampled
hsa-miR-335-3p	0.579498	-0.612433	1.19193	FALSE	Sampled
hsa-miR-339-3p	0.270011	-0.160474	0.430485	FALSE	Sampled
hsa-miR-339-5p	1.53126	-0.142587	1.67384	FALSE	Sampled
hsa-miR-33a-5p	1.46003	-0.0150455	1.47507	FALSE	Sampled
hsa-miR-340-3p	0.53212	-0.741373	1.27349	FALSE	Sampled
hsa-miR-340-5p	-0.831872	-1.73661	0.904737	FALSE	Sampled
hsa-miR-342-3p	-0.753814	-0.683658	-0.0701565	FALSE	Sampled
hsa-miR-345-5p	0.524144	-0.435171	0.959315	FALSE	Sampled
hsa-miR-3607-3p	-0.56048	0.364758	-0.925238	FALSE	Sampled
hsa-miR-3613-5p	0.46887	0.362114	0.106756	FALSE	Sampled
hsa-miR-3615-3p	-0.0652408	-0.14338	0.0781388	FALSE	Sampled
hsa-miR-361-5p	1.0111	0.464058	0.547043	FALSE	Sampled
hsa-miR-362-5p	-0.637708	0.00976523	-0.647473	FALSE	Sampled
hsa-miR-363-3p	-3.37276	-4.2876	0.914844	TRUE	Sampled
hsa-miR-365a-3p	-0.327499	0.186434	-0.513933	FALSE	Sampled
hsa-miR-365b-3p	-0.649834	-0.212958	-0.436876	FALSE	Sampled
hsa-miR-374a-3p	-0.456813	-0.750807	0.293994	FALSE	Sampled
hsa-miR-374a-5p	0.608754	-0.351489	0.960244	FALSE	Sampled
hsa-miR-374b-3p	0.0604356	-0.78481	0.845246	FALSE	Sampled
hsa-miR-374b-5p	1.16057	-0.279869	1.44044	FALSE	Sampled
hsa-miR-375-3p	-0.158544	0.964791	-1.12334	FALSE	Sampled
hsa-miR-378a-3p	-0.291903	0.281675	-0.573578	FALSE	Sampled
hsa-miR-378a-5p	-0.0569476	0.193716	-0.250664	FALSE	Sampled
hsa-miR-378c-5p	-0.612115	0.40942	-1.02154	FALSE	Sampled
hsa-miR-378d-1-3p	-0.0523752	-0.109364	0.0569892	FALSE	Sampled
hsa-miR-378d-2-5p	-0.207453	0.0706018	-0.278055	FALSE	Sampled
hsa-miR-378e-3p	0.371569	0.532365	-0.160796	FALSE	Sampled
hsa-miR-378f-3p	-0.0738971	0.216117	-0.290014	FALSE	Sampled
hsa-miR-378g-5p	-0.408417	1.35209	-1.76051	FALSE	Sampled
hsa-miR-381-3p	-0.808566	0.218717	-1.02728	FALSE	Sampled
hsa-miR-3912-3p	-1.06296	-0.720543	-0.342419	TRUE	Sampled
hsa-miR-421-3p	-0.379633	-0.325018	-0.0546144	FALSE	Sampled
hsa-miR-422a-5p	-0.133434	0.306083	-0.439517	FALSE	Sampled
hsa-miR-423-3p	-0.372544	0.21181	-0.584354	FALSE	Sampled
hsa-miR-423-5p	-0.888777	-0.431217	-0.457561	FALSE	Sampled
hsa-miR-424-3p	-0.600678	-1.37146	0.77078	FALSE	Sampled
hsa-miR-425-3p	0.264767	0.312931	-0.0481638	FALSE	Sampled
hsa-miR-425-5p	-0.218318	-0.15359	-0.0647279	FALSE	Sampled
hsa-miR-4284-5p	-0.427009	1.10703	-1.53404	FALSE	Sampled
hsa-miR-4286-5p	1.89781	0.0373729	1.86044	FALSE	Sampled
hsa-miR-4324-3p	-0.0924064	1.03879	-1.13119	FALSE	Sampled
hsa-miR-4448-3p	-0.585524	-0.28096	-0.304564	FALSE	Sampled
hsa-miR-4454-5p	1.62937	0.609539	1.01983	FALSE	Sampled
hsa-miR-4497-5p	1.47439	-0.791614	2.266	FALSE	Sampled
hsa-miR-450a-1-5p	-0.0665693	-1.53766	1.47109	FALSE	Sampled
hsa-miR-4521-5p	0.402546	-0.662274	1.06482	FALSE	Sampled
hsa-miR-4532-5p	-0.106906	-1.90069	1.79378	FALSE	Sampled
hsa-miR-454-3p	-0.541469	-0.0275385	-0.51393	FALSE	Sampled
hsa-miR-454-5p	-0.0302854	-0.690136	0.65985	FALSE	Sampled
hsa-miR-455-5p	-0.304466	-0.376826	0.0723604	FALSE	Sampled
hsa-miR-4664-3p	-0.811029	-0.374843	-0.436185	FALSE	Sampled
hsa-miR-4677-3p	0.137185	-0.330553	0.467738	FALSE	Sampled
hsa-miR-484-5p	0.507715	0.185426	0.322289	FALSE	Sampled
hsa-miR-500a-3p	-0.455063	-0.251648	-0.203415	FALSE	Sampled
hsa-miR-501-3p	-0.505243	0.0506082	-0.555851	FALSE	Sampled
hsa-miR-502-3p	-0.202403	0.0407119	-0.243115	FALSE	Sampled
hsa-miR-503-5p	-0.454609	-0.184443	-0.270166	FALSE	Sampled
hsa-miR-505-3p	0.265009	0.712515	-0.447506	FALSE	Sampled
hsa-miR-5096-3p	0.0121047	-0.270371	0.282476	FALSE	Sampled
hsa-miR-5096-5p	0.521005	0.319113	0.201892	FALSE	Sampled
hsa-miR-5100-3p	0.982805	0.355065	0.627741	FALSE	Sampled
hsa-miR-532-5p	-0.923113	-0.361814	-0.561299	FALSE	Sampled
hsa-miR-548k-5p	0.127979	-0.578	0.705979	FALSE	Sampled
hsa-miR-548o-3p	0.0714152	-0.0571917	0.128607	FALSE	Sampled
hsa-miR-548x-2-3p	-0.0967359	-0.0117308	-0.0850052	FALSE	Sampled
hsa-miR-548x-3p	0.25511	-0.366029	0.621139	FALSE	Sampled
hsa-miR-5701-1-5p	0.217774	-1.62604	1.84381	FALSE	Sampled
hsa-miR-5701-3-5p	0.217774	-1.35927	1.57705	FALSE	Sampled
hsa-miR-574-3p	1.08587	1.61	-0.524131	FALSE	Sampled
hsa-miR-574-5p	0.690959	2.2709	-1.57994	FALSE	Sampled
hsa-miR-576-3p	-0.656945	0.404226	-1.06117	FALSE	Sampled
hsa-miR-576-5p	1.15783	-0.812493	1.97032	FALSE	Sampled
hsa-miR-582-3p	0.841304	0.97138	-0.130076	FALSE	Sampled
hsa-miR-584-5p	0.0322623	0.205939	-0.173676	FALSE	Sampled
hsa-miR-589-5p	-0.390717	0.161851	-0.552568	FALSE	Sampled
hsa-miR-590-3p	-0.0870691	-0.59177	0.5047	FALSE	Sampled
hsa-miR-6087-3p	-0.179531	-0.13929	-0.0402407	FALSE	Sampled
hsa-miR-615-3p	0.552404	-0.941922	1.49433	FALSE	Sampled
hsa-miR-619-5p	-0.864851	0.0135696	-0.878421	FALSE	Sampled
hsa-miR-625-3p	-0.835557	-0.688011	-0.147546	FALSE	Sampled
hsa-miR-629-5p	0.333106	1.00357	-0.670468	FALSE	Sampled
hsa-miR-6510-3p	0.747254	0.66589	0.0813646	FALSE	Sampled
hsa-miR-651-5p	0.634079	0.0618612	0.572218	FALSE	Sampled
hsa-miR-652-3p	0.373582	-0.280125	0.653707	FALSE	Sampled
hsa-miR-671-3p	1.08699	-0.0500264	1.13701	FALSE	Sampled
hsa-miR-671-5p	0.50786	0.679253	-0.171394	FALSE	Sampled
hsa-miR-7-3-5p	-0.777817	-0.409348	-0.368468	FALSE	Sampled
hsa-miR-744-5p	1.234	-0.0886855	1.32268	FALSE	Sampled
hsa-miR-760-3p	-0.500189	-0.536829	0.0366398	FALSE	Sampled
hsa-miR-7641-1-5p	-0.876481	-0.386869	-0.489612	FALSE	Sampled
hsa-miR-7641-2-5p	0.655063	-0.0953666	0.75043	FALSE	Sampled
hsa-miR-769-5p	0.0412727	0.0258621	0.0154106	FALSE	Sampled
hsa-miR-7704-5p	1.60341	-1.40316	3.00657	FALSE	Sampled
hsa-miR-7706-3p	-0.0572074	-0.109326	0.0521186	FALSE	Sampled
hsa-miR-7974-3p	1.11969	-1.06036	2.18005	FALSE	Sampled
hsa-miR-8086-3p	-0.653793	0.148012	-0.801805	FALSE	Sampled
hsa-miR-873-5p	0.913501	0.457338	0.456163	FALSE	Sampled
hsa-miR-874-3p	0.84273	0.269802	0.572928	FALSE	Sampled
hsa-miR-877-5p	0.555932	0.500118	0.0558139	FALSE	Sampled
hsa-miR-92a-2-3p	-0.23959	-0.843114	0.603524	FALSE	Sampled
hsa-miR-92b-3p	0.367857	-0.173829	0.541686	FALSE	Sampled
hsa-miR-93-3p	2.73007	-0.178207	2.90828	FALSE	Sampled
hsa-miR-934-5p	0.75012	0.938844	-0.188724	FALSE	Sampled
hsa-miR-935-3p	0.0828719	0.217919	-0.135047	FALSE	Sampled
hsa-miR-93-5p	-0.0386414	0.423549	-0.46219	FALSE	Sampled
hsa-miR-9-3-5p	-0.181252	-1.00076	0.81951	FALSE	Sampled
hsa-miR-941-1-3p	0.66451	0.553961	0.110549	FALSE	Sampled
hsa-miR-95-3p	-0.682017	-0.398486	-0.283532	FALSE	Sampled
hsa-miR-98-5p	-0.345826	0.0820943	-0.42792	FALSE	Sampled
hsa-miR-99a-5p	0.0641553	-0.61128	0.675436	FALSE	Sampled
hsa-miR-99b-3p	-0.673919	-0.234589	-0.43933	FALSE	Sampled
hsa-miR-99b-5p	0.324453	0.0632871	0.261166	FALSE	Sampled

## Sheet: Tab 4 Motif Enrichment
Name	Motif	Church	P-value
hnRNPK	AsUGnA	7.56695e-05	0.000566603
hnRNPQ	rgGcws	0.836388	0.988357
hnRNPA2B1	kGmG	0.993619	0.998266

## Sheet: Tab 5 Motif mapping and scores
miRNA	Matched sequence	Start position	End position	Score	Max_Score	Sim_Score (%)
hsa-miR-101-1-3p	ACTGAA	16	21	8.482	9.213	92.0656
hsa-miR-101-2-3p	ACTGAA	16	21	8.482	9.213	92.0656
hsa-miR-146a-5p	ACTGAA	6	11	8.482	9.213	92.0656
hsa-miR-146b-5p	ACTGAA	6	11	8.482	9.213	92.0656
hsa-miR-4791-5p	ACTGAA	12	17	8.482	9.213	92.0656
hsa-miR-542-3p	ACTGAA	16	21	8.482	9.213	92.0656
hsa-let-7a-3-3p	ACTGTC	12	17	7.46	9.213	80.9725
hsa-miR-141-3p	ACTGTC	5	10	7.46	9.213	80.9725
hsa-miR-200a-3p	ACTGTC	5	10	7.46	9.213	80.9725
hsa-miR-429-3p	ACTGTC	5	10	7.46	9.213	80.9725
hsa-miR-148a-3p	AGTGCA	3	8	7.268	9.213	78.8885
hsa-miR-17-5p	AGTGCA	13	18	7.268	9.213	78.8885
hsa-miR-20a-5p	AGTGCA	13	18	7.268	9.213	78.8885
hsa-miR-20b-5p	AGTGCA	13	18	7.268	9.213	78.8885
hsa-miR-30a-5p	ACTGGA	15	20	6.925	9.213	75.1655
hsa-miR-30e-5p	ACTGGA	15	20	6.925	9.213	75.1655
hsa-miR-378i-5p	ACTGGA	1	6	6.925	9.213	75.1655
hsa-let-7f-2-5p	ATTGTA	12	17	6.442	9.213	69.9229
hsa-miR-103a-1-3p	ATTGTA	7	12	6.442	9.213	69.9229
hsa-miR-34a-5p	AGTGTC	5	10	6.246	9.213	67.7955
hsa-miR-660-5p	ATTGCA	6	11	5.711	9.213	61.9885
hsa-miR-92a-1-3p	ATTGCA	2	7	5.711	9.213	61.9885
hsa-miR-1301-3p	AGTGAC	16	21	5.515	9.213	59.8611
hsa-miR-10a-5p	CCTGTA	4	9	4.901	9.213	53.1966
hsa-miR-10b-5p	CCTGTA	4	9	4.901	9.213	53.1966
hsa-miR-450b-5p	CCTGAA	15	20	4.17	9.213	45.2621
hsa-miR-122-5p	AGTGTG	4	9	3.991	9.213	43.3192
hsa-miR-499a-5p	AGTGAT	12	17	3.26	9.213	35.3848
hsa-miR-7-1-5p	AGTGAT	10	15	3.26	9.213	35.3848
hsa-miR-181a-2-5p	GCTGTC	11	16	3.148	9.213	34.1691
hsa-miR-6868-3p	TGTGCA	15	20	2.956	9.213	32.0851
hsa-miR-132-5p	ATTGTT	14	19	2.434	9.213	26.4192
hsa-miR-328-3p	TCTGCC	10	15	2.417	9.213	26.2347
hsa-let-7a-1-5p	GTTGTA	10	15	2.13	9.213	23.1195
hsa-let-7a-3-5p	GTTGTA	12	17	2.13	9.213	23.1195
hsa-miR-181b-2-5p	ATTGCT	11	16	1.703	9.213	18.4847
hsa-miR-19b-2-3p	CATGCA	1	6	1.399	9.213	15.1851
hsa-miR-30a-3p	TTTGCA	15	20	1.399	9.213	15.1851
hsa-miR-424-5p	TTTGAA	17	22	1.399	9.213	15.1851

## Sheet: Tab 6 PANTHER and Reactome
Analysis Type:	PANTHER Overrepresentation Test (Released 20171205)
Annotation Version and Release Date:	PANTHER version 13.1 Released 2018-02-03
Analyzed List:	upload_1 (Homo sapiens)
Reference List:	Homo sapiens (all genes in database)
Test Type:	FISHER
PANTHER Pathways	Homo sapiens - REFLIST (21042)	Number of Proteins in pathway	expected value	over/under	fold Enrichment	raw P-value	FDR
Unclassified (UNCLASSIFIED)	18438	1808	1913.72	-	0.94	5.61e-10	9.14e-08
PDGF signaling pathway (P00047)	150	36	15.57	+	2.31	3.65e-05	0.00149
Gonadotropin-releasing hormone receptor pathway (P06664)	237	50	24.6	+	2.03	2.29e-05	0.00187
Integrin signalling pathway (P00034)	190	42	19.72	+	2.13	3.52e-05	0.00191
CCKR signaling map (P06959)	174	37	18.06	+	2.05	0.000198	0.00461
B cell activation (P00010)	69	20	7.16	+	2.79	0.000184	0.005
EGF receptor signaling pathway (P00018)	140	32	14.53	+	2.2	0.000182	0.00592
FGF signaling pathway (P00021)	123	28	12.77	+	2.19	0.000616	0.0126
Angiogenesis (P00005)	173	35	17.96	+	1.95	0.000714	0.0129
Analysis Type:	PANTHER Overrepresentation Test (Released 20171205)
Annotation Version and Release Date:	Reactome version 65 Released 2018-06-12
Analyzed List:	upload_1 (Homo sapiens)
Reference List:	Homo sapiens (all genes in database)
Test Type:	FISHER
Reactome pathways	Homo sapiens - REFLIST (21042)	Number of Proteins in pathway	expected value	over/under	fold Enrichment	raw P-value	FDR
Unclassified (UNCLASSIFIED)	10494	940	1089.2	-	0.86	1.22e-09	2.68e-06
Olfactory Signaling Pathway (R-HSA-381753)	432	11	44.84	-	0.25	8.46e-09	9.27e-06
Vesicle-mediated transport (R-HSA-5653656)	720	130	74.73	+	1.74	2.83e-08	2.07e-05
Membrane Trafficking (R-HSA-199991)	621	115	64.46	+	1.78	5.4e-08	2.96e-05
G alpha (s) signalling events (R-HSA-418555)	575	24	59.68	-	0.4	5.56e-07	0.000244
Signal Transduction (R-HSA-162582)	2667	361	276.81	+	1.3	7.49e-07	0.000274
Signaling by Receptor Tyrosine Kinases (R-HSA-9006934)	440	82	45.67	+	1.8	4.39e-06	0.00137
Intracellular signaling by second messengers (R-HSA-9006925)	271	57	28.13	+	2.03	5.63e-06	0.00154
PIP3 activates AKT signaling (R-HSA-1257604)	240	52	24.91	+	2.09	6.67e-06	0.00162
Post-translational protein modification (R-HSA-597592)	1391	202	144.38	+	1.4	8.25e-06	0.00164
Axon guidance (R-HSA-422475)	550	96	57.09	+	1.68	7.66e-06	0.00168
TP53 Regulates Transcription of Cell Cycle Genes (R-HSA-6791312)	49	19	5.09	+	3.74	1.06e-05	0.00193
Cyclin D associated events in G1 (R-HSA-69231)	43	17	4.46	+	3.81	2.49e-05	0.00364
G1 Phase (R-HSA-69236)	43	17	4.46	+	3.81	2.49e-05	0.0039
Developmental Biology (R-HSA-1266738)	1038	155	107.74	+	1.44	2.85e-05	0.0039
MAPK family signaling cascades (R-HSA-5683057)	274	55	28.44	+	1.93	2.4e-05	0.00404
Cellular responses to external stimuli (R-HSA-8953897)	470	81	48.78	+	1.66	5.92e-05	0.00764
Gene expression (Transcription) (R-HSA-74160)	1351	190	140.22	+	1.35	8.29e-05	0.0101
Diseases of signal transduction (R-HSA-5663202)	360	65	37.37	+	1.74	0.0001	0.0115
Cellular Senescence (R-HSA-2559583)	162	36	16.81	+	2.14	0.000116	0.0127
ESR-mediated signaling (R-HSA-8939211)	124	30	12.87	+	2.33	0.000127	0.0133
Transcriptional Regulation by TP53 (R-HSA-3700989)	360	64	37.37	+	1.71	0.000144	0.0144
G0 and Early G1 (R-HSA-1538133)	27	12	2.8	+	4.28	0.000162	0.0154
Oxidative Stress Induced Senescence (R-HSA-2559580)	92	24	9.55	+	2.51	0.000184	0.0168
Synthesis of PIPs at the plasma membrane (R-HSA-1660499)	53	17	5.5	+	3.09	0.000205	0.0179
PTEN Regulation (R-HSA-6807070)	138	31	14.32	+	2.16	0.000282	0.0229
Transcriptional activity of SMAD2/SMAD3:SMAD4 heterotrimer (R-HSA-2173793)	44	15	4.57	+	3.28	0.000278	0.0235
Signaling by TGF-beta family members (R-HSA-9006936)	101	25	10.48	+	2.38	0.00031	0.0242
Signaling by NOTCH (R-HSA-157118)	201	40	20.86	+	1.92	0.000351	0.0265
Transcriptional regulation by RUNX1 (R-HSA-8878171)	205	41	21.28	+	1.93	0.000373	0.0272
MAPK1/MAPK3 signaling (R-HSA-5684996)	235	45	24.39	+	1.84	0.0004	0.0283
Signaling by NTRKs (R-HSA-166520)	97	24	10.07	+	2.38	0.000424	0.029
Estrogen-dependent gene expression (R-HSA-9018519)	118	27	12.25	+	2.2	0.000508	0.0337
Macroautophagy (R-HSA-1632852)	68	19	7.06	+	2.69	0.000572	0.0368
Oncogene Induced Senescence (R-HSA-2559585)	33	12	3.43	+	3.5	0.000699	0.0403
Signaling by Nuclear Receptors (R-HSA-9006931)	167	34	17.33	+	1.96	0.000889	0.0406
Phospholipid metabolism (R-HSA-1483257)	212	41	22	+	1.86	0.000685	0.0406
Activation of BH3-only proteins (R-HSA-114452)	29	11	3.01	+	3.65	0.000875	0.0408
Rab regulation of trafficking (R-HSA-9007101)	121	27	12.56	+	2.15	0.00092	0.0411
RUNX1 regulates genes involved in megakaryocyte differentiation and platelet function (R-HSA-8936459)	66	18	6.85	+	2.63	0.000941	0.0413
Signaling by MET (R-HSA-6806834)	77	20	7.99	+	2.5	0.000678	0.0413
RAB geranylgeranylation (R-HSA-8873719)	65	18	6.75	+	2.67	0.00087	0.0414
RAF/MAP kinase cascade (R-HSA-5673001)	230	43	23.87	+	1.8	0.000763	0.0418
Disease (R-HSA-1643685)	1023	144	106.18	+	1.36	0.000667	0.0418
Cytokine Signaling in Immune system (R-HSA-1280215)	669	100	69.44	+	1.44	0.000843	0.042
Signaling by TGF-beta Receptor Complex (R-HSA-170834)	72	19	7.47	+	2.54	0.000826	0.0421
Mitotic G1-G1/S phases (R-HSA-453279)	148	31	15.36	+	2.02	0.000752	0.0423
RNA Polymerase II Transcription (R-HSA-73857)	1216	166	126.21	+	1.32	0.000869	0.0423
SUMOylation of DNA methylation proteins (R-HSA-4655427)	15	8	1.56	+	5.14	0.000813	0.0424
TP53 Regulates Metabolic Genes (R-HSA-5628897)	83	21	8.61	+	2.44	0.00101	0.0432
Generic Transcription Pathway (R-HSA-212436)	1094	152	113.55	+	1.34	0.00081	0.0433
PI Metabolism (R-HSA-1483255)	84	21	8.72	+	2.41	0.00106	0.0436
Transcription of E2F targets under negative control by p107 (RBL1) and p130 (RBL2) in complex with HDAC1 (R-HSA-1362300)	16	8	1.66	+	4.82	0.00112	0.0438
GPCR downstream signalling (R-HSA-388396)	1138	83	118.12	-	0.7	0.00104	0.0438
Insulin receptor signalling cascade (R-HSA-74751)	46	14	4.77	+	2.93	0.00111	0.0442
Metabolism of lipids (R-HSA-556833)	731	107	75.87	+	1.41	0.0011	0.0447
Reduction of cytosolic Ca++ levels (R-HSA-418359)	12	7	1.25	+	5.62	0.00117	0.0451
Immune System (R-HSA-168256)	2038	260	211.53	+	1.23	0.0012	0.0452
Transcriptional regulation by RUNX2 (R-HSA-8878166)	118	26	12.25	+	2.12	0.00132	0.0482
Asparagine N-linked glycosylation (R-HSA-446203)	304	52	31.55	+	1.65	0.00131	0.0485
Signaling by Interleukins (R-HSA-449147)	449	71	46.6	+	1.52	0.00136	0.049
