# Supplementary material for: Caveolin‐1‐driven membrane remodelling regulates hnRNPK‐mediated exosomal microRNA sorting in cancer
Source: Clin Transl Med. 2021 Apr 8;11(4):e381. doi: 10.1002/ctm2.381 (PMC8031663; doi:10.1002/ctm2.381)
Supplement: Supplementary file 4 — Table S3: Co‐localisation analysis between hnRNPK and CD9 (Tab 1), and hnRNPK and miRNA targets (Tab 2), related to Figures 2 and 5. [file CTM2-11-e381-s002.xlsx]

## Sheet: Tab 1 CD9 and hnRNPK coloc
ROI	HEK-GFP	HEK-Cav1	PC3-CONT	PC3-CAVIN1	LNCaP-GFP	LNCaP-Cav-1
1	0.39	0.57	0.28	0.21	0.43	0.41
2	0.24	0.7	0.22	0.35	0.12	0.46
3	0.26	0.81	0.49	0.26	0.24	0.49
4	0.13	0.49	0.2	0.19	0.24	0.49
5	0.29	0.5	0.45	0.15	0.13	0.36
6	0.44	0.46	0.28	0.35	0.32	0.59
7	0.31	0.56	0.38	0.34	0.52	0.48
8	0.02	0.49	0.39	0.12	0.41	0.71
9	0.1	0.54	0.28	0.15	0.2	0.47
10	0.03	0.61	0.3	0.13	0.27	0.45
Average	0.221	0.573	0.327	0.225	0.288	0.491
SE	0.0460543	0.0344496	0.030443	0.029524	0.0416013	0.0306757
T.test	1.23383e-05		0.0271465		0.00113485

## Sheet: Tab 2 miR-ISH coloc
	miR-148a-3p			miR-148a-loop	miR-30a-5p		miR-30a-loop	miR-363-3p
ROI	PC3-CONT	PC3-CAVIN1	si-hnRNPK PC3	PC3-CONT	PC3-CONT	PC3-CAVIN1	PC3-CONT	PC3-CONT	PC3-CAVIN1
1	0.49	-0.11	0.13	0.25	0.81	-0.01	0.49	0.5	0.33
2	0.58	0.03	0.02	0.14	0.54	-0.11	0.29	0.3	0.19
3	0.41	0.1	0.08	0.06	0.6	-0.11	0.31	0.54	0.01
4	0.64	0.07	0.16	0.2	0.27	0.19	0.29	0.12	0.06
5	0.57	0.08	0.19	0.15	0.34	0.22	0.31	0.2	0.1
6	0.36	0.24	0.12	0.33	0.39	0.31	0.17	0.2	0.13
7	0.42	0.07	0.26	0.15	0.41	0.37	0.14	0.16	0.1
8	0.59	0.17	0.06	0.21	0.56	0.34	0.15	0.17	0.36
9	0.3	0.17	0.06	0.22	0.53	0.4	0.19	0.38	0.39
10	0.48	0.13	0.14	0.38	0.22	0.55	0.32	0.24	0.11
mean	0.484	0.095	0.122	0.209	0.467	0.215	0.266	0.281	0.178
stdev	0.111076	0.0950146	0.070993	0.0940981	0.175882	0.225499	0.106687	0.146397	0.134396
sem	0.0351252	0.0300463	0.0224499	0.0297564	0.0556187	0.0713092	0.0337375	0.0462949	0.0424997
t.test		1.41447e-07	2.65579e-07	1.32944e-05		0.0126626	0.00755114		0.118707
