# Supplementary material for: Caveolin‐1‐driven membrane remodelling regulates hnRNPK‐mediated exosomal microRNA sorting in cancer
Source: Clin Transl Med. 2021 Apr 8;11(4):e381. doi: 10.1002/ctm2.381 (PMC8031663; doi:10.1002/ctm2.381)
Supplement: Supplementary file 5 — Table S4: Quantitative analyses for raft disruption treatments for DRM protein abundance (Tab 1) and hnRNPK level in cytoplasmic and nuclear fractions (Tab 2), related to Figure 6. [file CTM2-11-e381-s004.xlsx]

## Sheet: Tab 1 DRM protein content
			DRM fraction
		Replicate	1	2	3	4	5	Average 3/5	T.test
ug/uL protein as determined by Bradford Assay	MBCD	1	0	6.57439	6.14187	35.3806	51.9031	0.368113	0.0181915
		2	0.150203	7.03378	24.6808	32.4406	35.6946
		3	0	1.53386	18.2669	34.9004	45.757
	Chol	1	0	0.246914	55.4733	17.1193	27.1605	1.80026	0.125155
		2	0.217279	3.42472	64.9871	15.4785	15.8924
		3	0	2.72727	35.102	18.961	43.3581
	DHA:EPA	1	0	2.36742	12.2266	3.60786	81.7981	0.265566	0.0658713
		2	2.40524	3.92205	24.3989	32.5247	36.7492
		3	0.561056	1.55116	10.9571	26.3036	60.6271
	Negative Control	1	0	0	42.8538	27.6369	29.5094	1.05365	0.816653
		2	1.39089	11.1707	36.2649	23.2686	27.9049
		3	0.875088	5.53282	22.8229	31.4326	39.3366
		Rep 1	Rep 2	Rep 3	Average	stdev	t.test
3/5 compared to NegCont	MbCD	8.14851	19.8438	68.8074	32.2666	32.181	0.0676932
	Chol	140.643	117.356	139.537	132.512	13.1368	0.0503472
	EPA:DHA	10.2928	19.0543	31.1498	20.1656	10.4729	0.00568738
	Negative control	100	100	100	100	0

## Sheet: Tab 2 hnRNPK cyto nuc intensity
			Marker Intensity				Normalised to Compartment Marker				Normalised to Actin
Replicate		Treatment	hnRNPK	DDX5	HSP90	Actin	hnRNPK/DDX5	hnRNPK/HSP90	Cyto/NUC	Norm to NC	hnRNPK/ACTIN	Cyto/Nuc	Norm to NC
1	Nuclear	MBCD	8030	3030	608	3599	2.65017	13.2072	0.192891	84.0197	2.23118	0.193638	101.306
		CHOL	5510	7740	2086	9726	0.711886	2.64142	0.51837	225.792	0.566523	0.445968	233.318
		n-3 PUFA	6660	8000	1801	9787	0.8325	3.69795	0.165256	71.9823	0.680495	0.146051	76.4097
		Neg Cont	11300	9260	2349	11581	1.2203	4.81056	0.229579	100	0.975736	0.191142	100
	Cyto	MBCD	1370	620	2680	3171	2.20968	0.511194			0.43204
		CHOL	1620	1916	4390	6412	0.845511	0.369021			0.252651
		n-3 PUFA	681	1947	4950	6852	0.349769	0.137576			0.099387
		Neg Cont	1440	2502	5140	7721	0.57554	0.280156			0.186504
2	Nuclear	MBCD	2140	4940	19.5	3900	0.433198	109.744	0.331834	86.7183	0.548718	0.117411	71.1173
		CHOL	1060	3920	12.6	3520	0.270408	84.127	0.581132	151.867	0.301136	0.319833	193.726
		n-3 PUFA	1400	2220	76.8	3120	0.630631	18.2292	0.275623	72.0287	0.448718	0.139657	84.5917
		Neg Cont	844	2180	30.7	3170	0.387156	27.4919	0.382658	100	0.266246	0.165096	100
	Cyto	MBCD	230	1150	1600	3570	0.2	0.14375			0.0644258
		CHOL	209	1040	1330	2170	0.200962	0.157143			0.0963134
		n-3 PUFA	235	837	1352	3750	0.280765	0.173817			0.0626667
		Neg Cont	200	756	1350	4550	0.26455	0.148148			0.043956
3	Nuclear	MBCD	728	5330	1300	2430	0.136585	0.56	8.91304	73.3085	0.299588	2.24667	98.0662
		Chol	336	4740	1030	2180	0.0708861	0.326214	20.9175	172.043	0.154128	4.27568	186.632
		EPA:DHA	469	5540	1380	1870	0.084657	0.339855	3.37596	27.7668	0.250802	0.652821	28.4953
		Neg cont	417	5460	1190	1590	0.0763736	0.35042	12.1583	100	0.262264	2.29097	100
	Cyto	MBCD	1400	2380	1150	2080	0.262664	1.21739			0.673077
		Chol	1720	1340	1160	2610	0.362869	1.48276			0.659004
		EPA:DHA	483	1470	1690	2950	0.0871841	0.285799			0.163729
		Neg cont	1430	1400	1540	2380	0.261905	0.928571			0.60084
4	Nuclear	MBCD	109	631	1460	3910	0.172742	0.0746575	0.0873251	16.7481	0.0278772	0.350227	93.7604
		Chol	119	90.4	797	4840	1.31637	0.14931	1.2828	246.03	0.0245868	0.419014	112.176
		EPA:DHA	239	132	732	3540	1.81061	0.326503	0.326503	62.6201	0.0675141	1.57533	421.737
		Neg cont	244	178	1310	4850	1.37079	0.18626	0.521402	100	0.0503093	0.373534	100
	Cyto	MBCD	277	324	1090	3480	0.854938	0.254128			0.0795977
		Chol	213	1830	1040	3630	0.116393	0.204808			0.0586777
		EPA:DHA	111	111	641	2590	1	0.173167			0.0428571
		Neg cont	299	837	1180	2220	0.357228	0.25339			0.134685
