# Supplementary material for: Caveolin‐1‐driven membrane remodelling regulates hnRNPK‐mediated exosomal microRNA sorting in cancer
Source: Clin Transl Med. 2021 Apr 8;11(4):e381. doi: 10.1002/ctm2.381 (PMC8031663; doi:10.1002/ctm2.381)
Supplement: Supplementary file 6 — Table S5: SWATH data from serum EVs extracted from early and metastatic CRC patients, relating to Figure 7 [file CTM2-11-e381-s001.xlsx]

## Sheet: Tab 1 Normalized counts CRC
	Stage 1_1	Stage 1_2	Stage 1_3	Stage 1_4	Stage 2_1	Stage 2_2	Stage 2_3	Stage 2_4	Stage 3_1	Stage 3_2	Stage 3_3	Stage 3_4	Stage 4_1	Stage 4_2	Stage 4_3	Stage 4_4
sp_P04114_APOB_HUMAN	869000	474000	9687.7	175000	2430000	366000	307000	313000	72560	527000	225000	20619	811000	651000	440000	20095
sp_P01023_A2MG_HUMAN	165000	13600000	414000	29100000	24000000	13100000	6940000	18000000	21090	26100000	21700000	29400000	20700000	17700000	20900000	5787.9
sp_P02768_ALBU_HUMAN	1000000	31700000	0	31700000	202000	44700000	83000000	25400000	1750000	22300000	81900000	762000	70200000	22300000	44400000	149000000
sp_P01024_CO3_HUMAN	51833	2920000	5932.3	2010000	1660000	1710000	1010000	2180000	18722	2140000	932000	1970000	1940000	3790000	2470000	11458
sp_P35749_MYH11_HUMAN	219000	19743	2973.5	35615	38566	13326	129000	17491	10613	26135	138000	46851	6762.8	18175	53504	2893.6
sp_P21333_FLNA_HUMAN	88535	19006	21110	28441	32144	11451	8310.6	31252	23724	6083.2	46935	20773	7422.3	30880	28297	0
sp_P00738_HPT_HUMAN	128000	7910000	84300000	16600000	14900000	17800000	5490000	16500000	13028	12800000	16400000	25100000	7070000	27900000	14700000	7907.4
sp_P02787_TRFE_HUMAN	23300000	9460000	262000	8390000	9120000	3490000	10500000	8000000	56929	6370000	7570000	10200000	5720000	4290000	6140000	3333.4
sp_P02751_FINC_HUMAN	270000	677000	14858	771000	89196	113000	22425	167000	44956	314000	9605.3	50591	29890	170000	361000	6181.5
sp_P12111_CO6A3_HUMAN	32816	16921	5806.5	3910.4	5030.2	4609.5	1710.7	5725.9	66640	15277	6718.1	36374	3985.5	7374	4384.6	55150
sp_P0C0L5_CO4B_HUMAN	10546	1340000	21285	460000	917000	1340000	35919	1540000	9750.1	1280000	8808.3	90581	111000	2000000	1450000	3232.7
sp_P35579_MYH9_HUMAN	64569	17891	4858.1	21037	73884	12359	40966	23478	17972	27206	19238	19395	12947	14855	19124	709.42
sp_P02671_FIBA_HUMAN	882000	1430000	19949	539000	87857	592000	345000	739000	36320	469000	258000	589000	866000	112000	540000	4766.1
sp_P60709_ACTB_HUMAN	16964	10375	0	59533	37861	55513	5636.9	13846	88420	25675	3974.4	5176.2	13788	4347.7	66712	136000
sp_P08603_CFAH_HUMAN	29916	661000	8520.7	639000	441000	424000	439000	715000	16577	613000	216000	697000	477000	579000	534000	0
sp_P18206_VINC_HUMAN	112000	5516	18019	4500.5	15146	21270	1715.9	11063	5932.7	15346	13199	5464	12754	5657.9	18748	0
sp_P0DOX5_IGG1_HUMAN	49752	21000000	30942	16300000	26200000	20600000	21600000	22800000	35080	25900000	9260000	31439	21700000	18700000	25600000	14952
sp_P09493_TPM1_HUMAN	811.38	13280	11016	9994.6	4311.1	2784.6	2662.4	0	0	6779.5	9551.9	8295.4	8788.4	2265.4	3267.9	0
sp_P01871_IGHM_HUMAN	22737	192000	152000	415000	92980	182000	57180	666000	0	823000	59659	788000	96738	216000	208000	0
sp_P02675_FIBB_HUMAN	376000	1520000	132000	818000	176000	733000	387000	905000	17667	545000	239000	361000	1080000	434000	689000	6910.9
sp_P00450_CERU_HUMAN	67915	2430000	13855	2520000	1340000	1650000	547000	2010000	48168	1670000	1130000	933000	2220000	2110000	1750000	6448.4
sp_P02647_APOA1_HUMAN	14493	4430000	37216	4060000	6460000	3700000	2260000	3960000	89500000	4110000	2270000	312000	2650000	3280000	3540000	23400000
sp_P01009_A1AT_HUMAN	43800000	11400000	12887	9110000	18200000	7850000	10200000	7170000	28294	7590000	7450000	66967	9990000	12500000	8660000	16117
sp_P17661_DESM_HUMAN	7987.6	9211.7	43498	8652.7	41969	13923	10830	34450	2225.3	27183	8482.4	30993	9131.3	3946.7	35980	0
sp_P00751_CFAB_HUMAN	951000	668000	40106	358000	471000	320000	212000	241000	23626	346000	242000	418000	709000	593000	438000	5016.4
sp_P02545_LMNA_HUMAN	21138	9603	159000	21797	13508	3853	8031.7	18966	5254.8	32135	12424	46423	14870	3643.8	21682	978.87
sp_O43707_ACTN4_HUMAN	32499	11326	22595	40119	23774	17649	16461	18795	10966	21372	9263.2	32163	8057	22035	6911.1	4012.2
sp_Q9Y490_TLN1_HUMAN	104000	61937	12554	21744	61406	64248	33221	53496	12847	69474	6760.1	7436.4	38947	10005	9395.1	3224.7
sp_P11021_GRP78_HUMAN	94418	47397	19133	22483	55506	22953	17992	59320	32677	27780	33302	37739	26720	28080	32637	5501.8
sp_P04264_K2C1_HUMAN	8507.5	12869	59873	14256	102000	31220	2100000	34940	3940.3	59537	1290000	663000	251000	18345	33949	0
sp_P02679_FIBG_HUMAN	97147	2350000	4380000	2660000	634000	1370000	746000	2970000	10705	2280000	284000	2930000	2450000	2350000	2010000	0
sp_P07355_ANXA2_HUMAN	94043	44261	41606	82824	70152	29681	27468	34937	8131.4	6789.1	41909	93389	33580	115000	65537	6429.7
sp_P0DOX7_IGK_HUMAN	2048.6	5075	0	8682.9	15484	740.38	1810.3	2574.6	61986	11861	847.62	2196.1	2298.5	35850	4361.5	683000
sp_P68871_HBB_HUMAN	30119	164000	7295.6	493000	309000	172000	1360000	292000	92173	55519	707000	50382	47895	19500	139000	68761
sp_O75369_FLNB_HUMAN	79947	57052	291000	47225	64213	39823	35290	57918	279000	68954	43448	101000	3699.3	52589	29777	54918
sp_Q02817_MUC2_HUMAN	60347	9418.3	124000	38293	14142	4576.8	15247	28842	21889	56970	31669	86234	31436	9880.7	20929	0
sp_P30101_PDIA3_HUMAN	11866	21468	34300	21091	37839	6312.4	16699	21756	0	8008.7	9203.7	28235	20753	12774	17458	0
sp_Q15149_PLEC_HUMAN	559000	20951	8026.4	15438	13034	14767	12627	20355	204000	14485	5193.1	47592	13007	1226	3826.2	5924.5
sp_P06396_GELS_HUMAN	307000	182000	25356	92775	178000	159000	120000	171000	332000	66672	12828	132000	108000	45151	106000	7211.2
sp_Q13813_SPTN1_HUMAN	13617	35348	74257	8934.1	56728	23792	57326	8904.1	12610	29405	22913	42953	12459	90012	11658	0
sp_Q05682_CALD1_HUMAN	5764.9	2320.1	9918.9	5745.7	4303	3537.2	644.55	4685.8	3877.8	11340	10256	10778	1180.1	8956.4	761.66	0
sp_P19823_ITIH2_HUMAN	1660000	1160000	16035	1120000	1380000	531000	631000	1500000	31409	868000	772000	14955	732000	1290000	1020000	4242.2
sp_P69905_HBA_HUMAN	16091	199000	193000	393000	476000	270000	1700000	433000	6223.6	74300	911000	159000	171000	258000	128000	0
sp_A8K7I4_CLCA1_HUMAN	12451	13380	7050	10186	11228	3424.1	20839	8335.3	10741	8617.9	15459	17857	4787.3	28909	7828.4	1802.6
sp_Q14315_FLNC_HUMAN	48015	9600.7	10279	44518	25206	25883	5903.9	17699	26402	17987	22362	29217	3669.4	10420	11597	2935.8
sp_P14625_ENPL_HUMAN	105000	17032	0	27903	12224	24697	15120	16292	229000	46524	16117	15080	8790.5	38280	8052.6	27773
sp_Q01995_TAGL_HUMAN	18718	19927	45233	172000	10110	52758	14040	28351	11746	9280.2	16999	41538	17417	13070	20215	4070.3
sp_Q05707_COEA1_HUMAN	14069	65442	72221	23392	72015	13099	11986	35065	7145.9	48628	69363	74833	50604	38346	51009	986.11
sp_P04075_ALDOA_HUMAN	46412	23011	165000	28900	23140	18239	19980	21900	20358	33697	37763	43980	29481	13871	19661	500.88
sp_P35908_K22E_HUMAN	5657.9	2532.3	4628.8	19097	258.65	3342.5	9663.5	2723	2225.1	1727	21627	15722	21330	389.35	734.68	0
sp_Q9Y6R7_FCGBP_HUMAN	96600	130000	0	59807	45364	123000	11245	97299	140000	3427.1	11384	2209.4	76720	10348	258000	86497
sp_P00747_PLMN_HUMAN	42590	252000	13100	166000	195000	117000	137000	147000	74667	173000	52958	133000	144000	114000	153000	58357
sp_P08670_VIME_HUMAN	6095.9	7540.3	0	2115.7	2169.1	853.97	399.38	2201.5	5622.2	1722.7	937.73	1772.2	1596.4	839.02	3987.8	2550.3
sp_P04003_C4BPA_HUMAN	177000	2790000	11657	1450000	1990000	1630000	394000	2530000	20589	2040000	112000	2010000	1560000	2040000	3100000	4935.5
sp_P10809_CH60_HUMAN	6433.3	18846	163000	13468	9078.4	8207.1	30201	11319	5617.3	8875.3	12631	32338	11450	16673	27057	0
sp_P06733_ENOA_HUMAN	19186	28126	3450.6	15120	11174	4251.6	28544	26625	729000	9709.8	13879	12891	10040	19779	46741	11813
sp_P07237_PDIA1_HUMAN	20008	40680	70751	36467	19873	17760	15676	37447	15152	36524	12235	31575	28759	23088	21735	4398.1
sp_Q9P2E9_RRBP1_HUMAN	35104	71099	867000	17813	26921	45032	11104	38902	55364	30707	17483	33777	22435	35122	40081	24172
sp_P02788_TRFL_HUMAN	67039	9554	0	4406.2	6302.1	1932.7	3633.6	2651.4	15141	6259.8	3528	12893	5560.8	1855.9	2284	12717
sp_P26038_MOES_HUMAN	1323.9	7390.8	19824	8141.6	11448	24921	20267	12448	0	16777	8101.5	18180	3088.1	58371	5995.4	0
sp_P02452_CO1A1_HUMAN	57155	16194	129000	32083	22999	2680.4	33761	23476	6106.2	27642	8412.7	11675	59039	15816	19121	0
sp_P01876_IGHA1_HUMAN	50048	14900000	55800	11100000	12900000	18600000	3690000	12800000	13417	10600000	2730000	44200000	7320000	13400000	9940000	0
sp_P11142_HSP7C_HUMAN	32666	15206	1396.2	25790	18865	4581.8	13045	21589	41238	26000	11660	37553	3423.3	24744	18349	33532
sp_P13645_K1C10_HUMAN	44309	27039	66618	7311.1	17539	10235	89259	11322	11870	24090	16115	273000	23924	17895	19708	16281
sp_P40926_MDHM_HUMAN	77021	218000	0	61047	33871	52260	15066	123000	144000	54495	32937	6837.4	11572	19001	0	24055
sp_P0DOY3_IGLC3_HUMAN	7532.5	566000	3450000	69259	652000	308000	115000	368000	0	558000	243000	649000	407000	170000	389000	0
sp_P01031_CO5_HUMAN	30454	490000	20427	385000	194000	370000	144000	505000	27777	435000	104000	526000	500000	196000	470000	0
sp_P05787_K2C8_HUMAN	19988	7224.2	4740	7900.8	3245.7	60119	21564	3950.8	7800	10366	6670.5	6875	26997	44639	13221	2216
sp_Q7Z406_MYH14_HUMAN	479000	18949	3105.6	48294	33381	12830	15120	10528	228000	17211	16865	84407	18722	14403	24521	125000
sp_O43866_CD5L_HUMAN	207000	303000	1530000	475000	706000	178000	115000	604000	10195	544000	125000	20671	86165	194000	303000	5370.4
sp_P07951_TPM2_HUMAN	4691.1	2885.3	168000	12667	6294.9	27088	14274	11448	0	21337	12024	40689	4513.9	17543	9797.6	0
sp_P60174_TPIS_HUMAN	269000	5353.8	31376	66439	15583	12220	17389	17531	104000	17561	82440	13862	12428	12145	13483	135000
sp_P04406_G3P_HUMAN	97574	22379	3840.2	77435	42350	48830	21136	65687	47905	47481	17711	21650	9738.7	12150	72902	27693
sp_Q14624_ITIH4_HUMAN	4049	68838	369000	51108	99877	76903	145000	88408	0	67473	146000	134000	134000	64307	48237	0
sp_P07585_PGS2_HUMAN	26745	30739	0	9443.7	14817	4322.3	7800.4	1727	1290000	8245.1	9105.3	54256	7721.2	23448	3264.8	32924
sp_P35527_K1C9_HUMAN	19757	731000	282000	555000	1030000	525000	2840000	727000	0	610000	4660000	1470000	1380000	500000	562000	0
sp_P12109_CO6A1_HUMAN	97305	45295	4455.9	7706.6	85884	64284	6148.4	84855	360000	26995	18787	32682	10107	8656.1	71562	131000
sp_P07900_HS90A_HUMAN	174000	18389	3858.5	14710	41616	7930.1	32950	25924	33248	10678	9537	12657	17741	8533.2	23746	4627.9
sp_P51911_CNN1_HUMAN	31102	10469	0	3198.2	22655	5819.9	15567	2912.6	65525	10523	2871	3368.7	1916.3	2219.6	4357.2	52387
sp_P02774_VTDB_HUMAN	5105.2	869000	46701	813000	581000	469000	988000	750000	5847.7	531000	644000	862000	528000	343000	403000	0
sp_P02790_HEMO_HUMAN	25300000	5250000	2665.5	5010000	2460000	3340000	3730000	5200000	21400000	3740000	2430000	43551	2030000	4890000	3670000	15300000
sp_Q01082_SPTB2_HUMAN	31825	25165	17734	19480	49860	20308	20475	16057	33049	63174	24627	57137	9269.2	37840	23233	0
sp_P10909_CLUS_HUMAN	58211	116000	12982	54754	321000	116000	324000	158000	30086	60183	291000	153000	397000	63117	73043	0
sp_P05783_K1C18_HUMAN	7058.1	24140	121000	16229	22577	17731	77030	48075	6054	48482	46133	67187	22461	24783	70593	0
sp_P13667_PDIA4_HUMAN	37089	14250	12175	15148	30029	6567.4	8076.4	21313	17084	32106	36946	88802	11483	7618.7	20957	627.96
sp_P01833_PIGR_HUMAN	71955	34109	99761	27604	32862	15712	27187	52962	12101	78388	35565	49395	58012	30730	17540	12372
sp_P04083_ANXA1_HUMAN	60466	33747	0	36238	37735	5314.8	4973.5	12909	149000	25398	11441	8820.1	4762.7	26256	20574	55645
sp_P25705_ATPA_HUMAN	50021	12629	0	7991.8	8368.3	4333.6	5617.4	1412.9	69145	5452.2	4058	2592.1	3764.4	2025.9	3613.3	26003
sp_P11678_PERE_HUMAN	175000	6691.6	16204	17740	41881	39774	14301	11407	297000	6167.3	63421	32670	13643	9934.4	3985.2	2325.4
sp_P06576_ATPB_HUMAN	53730	9809	0	10426	9635.1	19892	12853	25676	463000	35272	5290	8847.2	3488	23627	17116	24511
sp_P12110_CO6A2_HUMAN	2819.3	35159	79415	11991	179000	11656	113000	7839.6	0	11514	13850	348000	120000	5006.4	30125	0
sp_P19827_ITIH1_HUMAN	40668	1080000	180000	653000	1100000	480000	699000	1480000	20335	780000	874000	699000	777000	913000	832000	1048.2
sp_P14618_KPYM_HUMAN	50816	5141.9	6301.1	13020	42933	20545	20516	5988.7	59019	36116	147000	49828	43070	34091	72485	45300
sp_P12277_KCRB_HUMAN	115000	28800	0	11880	22474	8382.2	7998.1	19272	205000	20010	6620	6157.5	36949	17744	24507	119000
sp_P19338_NUCL_HUMAN	118000	11069	0	30765	20231	16773	8292.7	1850.4	206000	11763	3446.6	4392.2	9626.8	45875	9457	9925.2
sp_P62805_H4_HUMAN	3005.5	3826.1	11126	16221	2407.8	22755	5316.9	30941	2225.3	45069	5893.1	64115	21318	8968	2544.9	0
sp_P68371_TBB4B_HUMAN	236000	17995	0	20620	72664	55005	36913	62687	69090	15338	12253	36895	15258	83187	48855	165000
sp_P08123_CO1A2_HUMAN	55848	22216	306000	33063	65901	20540	30139	38654	7575	60012	5766.2	117000	14646	15670	28554	0
sp_Q08380_LG3BP_HUMAN	5740000	417000	0	1000000	1240000	173000	221000	822000	6710000	455000	1020000	46625	637000	310000	668000	36676
sp_P12814_ACTN1_HUMAN	5065	2771.4	265000	9249.2	22256	2632.2	9824.3	21297	6332.5	46815	29714	20512	15686	46721	15686	2083
sp_P10412_H14_HUMAN	6188.9	348.5	24853	256.31	800.95	380.58	873.2	1074.8	0	1984.1	1470.8	676.4	421.09	560.85	635.86	0
sp_P27797_CALR_HUMAN	71263	8716.1	8243.4	5891.6	10092	7734.2	9451.9	2715.3	304000	5508	4757.3	15973	25957	3259	12854	9521.9
sp_P22626_ROA2_HUMAN	194000	35042	13752	13134	39134	13686	50087	29335	19860	29828	54193	618000	98801	12224	12428	1419.8
sp_P05023_AT1A1_HUMAN	101000	34377	7742.9	27750	9498.3	25287	43795	18881	23644	17545	18192	52247	42171	9339.4	13126	6874.2
sp_P23528_COF1_HUMAN	91255	10927	11131	18482	67318	18012	6707.7	8701.5	50625	27701	10320	11428	28007	25945	20851	13750
sp_P62736_ACTA_HUMAN	38425	3585.3	4649.7	11634	12772	2594.8	32968	4403.9	43419	4069.6	5091.5	16896	5533	1868.3	11046	11868
sp_Q09666_AHNK_HUMAN	150000	21543	4675.2	19476	118000	20098	26621	19936	24533	71368	59788	46713	49564	47698	115000	8624
sp_P62937_PPIA_HUMAN	35264	4898	3196.5	4284.8	14530	6386.8	13951	4977.5	30042	6722.2	13280	44789	15787	7757	19481	6158.6
sp_P98160_PGBM_HUMAN	162000	9868.5	95334	11184	14581	24448	11577	21457	11369	54976	18521	58196	35272	40839	35620	0
sp_P32119_PRDX2_HUMAN	238000	53342	19755	44020	20239	32951	22889	21606	20571	5708.4	11081	33969	40999	11804	17461	4814.9
sp_P01591_IGJ_HUMAN	99376	701000	186000	808000	2180000	9585.6	180000	1350000	0	1750000	383000	2930000	597000	1560000	786000	0
sp_P13639_EF2_HUMAN	4321.2	102000	4026.2	1773.1	2324.7	973.48	3627.8	3640.4	4470.6	1945.7	826.54	1888.5	21900	4762.5	1266.8	1109.1
sp_P22314_UBA1_HUMAN	63534	37361	0	19701	140000	9156	9160.1	6791.9	351000	27958	10620	5427.9	10786	8383	38650	39334
sp_Q15084_PDIA6_HUMAN	30598	34427	0	32012	15804	1717.2	5273.5	26964	686000	109000	4013.5	3135.9	7262.8	6643.1	2786.6	108000
sp_Q6FI13_H2A2A_HUMAN	46616	879.41	0	1302.8	1189	853.81	1454.4	1049.2	114000	1957	1888.3	0	918.1	121.82	686.8	49238
sp_Q07065_CKAP4_HUMAN	6112.3	10409	979.99	5282.6	18493	19744	5122.3	8007.2	10346	11890	18814	611.76	5148.4	9606.7	14170	4493.2
sp_P63104_1433Z_HUMAN	9271	19016	105000	9161.6	16159	36334	22380	11406	7591.4	42659	19524	96801	29549	43907	16077	0
sp_P08758_ANXA5_HUMAN	165000	16635	3435.3	155000	8897.7	4859.9	23053	33430	54545	3883.5	25959	31283	82752	81776	10724	16350
sp_P08727_K1C19_HUMAN	102000	45445	22583	87122	62252	140000	23399	20538	21863	111000	79479	47795	119000	80764	45163	3603.3
sp_P00558_PGK1_HUMAN	101000	28015	3066.2	4080.3	13486	7022.2	13678	3833.1	74233	7700.2	3572.3	9827.2	30392	7050	2746.9	50111
sp_P55072_TERA_HUMAN	120000	42075	3637.2	33944	55777	7640.9	8092.4	28259	81716	10378	25367	8780.8	34070	22501	23632	20629
sp_P68104_EF1A1_HUMAN	146000	9116.6	11336	10527	14571	13852	8774.2	16671	38616	6641.4	6064.5	37047	11687	9792.1	5086.1	780.61
sp_P10643_CO7_HUMAN	16208	21992	281000	16983	165000	18720	19152	10581	4687.5	20273	42729	14773	127000	71749	145000	2529.4
sp_P02649_APOE_HUMAN	78180	425000	15299	289000	574000	324000	725000	418000	9702	352000	302000	374000	336000	468000	181000	0
sp_P13671_CO6_HUMAN	32805	155000	10322	102000	56532	77376	64864	123000	11767	124000	99013	16027	200000	118000	114000	1174.7
sp_P04217_A1BG_HUMAN	141000	389000	7912.4	496000	31481	125000	192000	441000	69294	310000	255000	77125	267000	505000	406000	33991
sp_P61604_CH10_HUMAN	22686	18457	14635	22006	24039	5410.6	12111	8886.4	20382	12083	8637.3	23011	12131	5615.3	16271	0
sp_P68431_H31_HUMAN	64750	7614.4	155000	7699.9	55053	2910.7	9542.5	4723.8	0	3237.5	4583.7	5846.8	21819	4457.2	5892.4	9062.9
sp_O00299_CLIC1_HUMAN	102000	5200.6	0	3844.4	4007.2	9899.3	8402	5599.1	94379	18159	4555.4	3616.4	10001	3399.1	3407.1	33017
sp_P01008_ANT3_HUMAN	4505.6	505000	17780	386000	343000	265000	562000	372000	0	277000	356000	615000	325000	273000	248000	0
sp_P01011_AACT_HUMAN	1690000	955000	33567	1120000	810000	1170000	1200000	1070000	67411	789000	1470000	1480000	1570000	1500000	938000	8849.7
sp_P05164_PERM_HUMAN	74244	28178	0	16531	62452	2326.2	12048	12276	197000	9200.1	12570	2113	21204	9055.1	32133	61525
sp_P29401_TKT_HUMAN	15659	16663	117000	18811	18163	13029	10611	20404	58463	45722	4272.9	20704	4961.3	114000	17361	4398
sp_Q15746_MYLK_HUMAN	41824	100000	13584	15551	62171	19737	95623	68469	19139	41824	51033	65836	9445.7	10570	88942	978.93
sp_P09429_HMGB1_HUMAN	4088.6	2875.2	2706.7	9363.3	4330.5	4926.6	16221	5628.7	3717.5	10694	11232	19975	8942.7	625.9	3869.5	0
sp_P67936_TPM4_HUMAN	114000	7888.6	4434.9	40984	42570	4763	9402.3	3429.2	7669.3	91063	23146	9473.1	23421	5956.1	21957	1628.5
sp_Q00610_CLH1_HUMAN	115000	4538.2	96242	4299.8	15734	6082.7	12359	9275	2225.1	6117.5	5182.9	4468.3	4255.7	6076	4584.4	0
sp_P01860_IGHG3_HUMAN	9058.1	3120000	63300000	2400000	5010000	3780000	4510000	2260000	0	2440000	773000	4160000	2140000	2330000	3790000	0
sp_P08263_GSTA1_HUMAN	6704.8	15526	20312	17188	18549	11788	15239	67241	2927.3	42638	33147	17666	43869	13082	15287	0
sp_P01042_KNG1_HUMAN	276000	428000	12771	462000	408000	217000	322000	320000	97535	255000	250000	6545.3	281000	61007	312000	15380
sp_P0DMV9_HS71B_HUMAN	150000	1356.8	0	719.38	2605.4	1282.2	5173	583.75	81455	630.65	593.34	1230.6	5693.3	420.35	697.85	5883.5
sp_P08133_ANXA6_HUMAN	51813	51912	3712	19936	78603	3454.6	14175	6268.5	161000	12123	8498.3	10714	9291.1	19407	40214	20579
sp_P00734_THRB_HUMAN	2130000	604000	6451.2	497000	466000	358000	322000	581000	25774	371000	208000	128000	308000	423000	423000	6238.6
sp_P04275_VWF_HUMAN	13266	354000	525000	117000	10771	59147	59013	32130	1908.1	16998	44892	75400	76607	86646	57328	0
sp_P05141_ADT2_HUMAN	18945	12297	2773.9	16921	16897	6585.6	31079	3448	26900	7091.7	3988.3	14089	4374.6	7620.4	1612.2	64520
sp_P14550_AK1A1_HUMAN	113000	18499	0	9487.2	11186	9492.4	13673	8794	142000	63471	20993	24569	15477	11548	77809	73185
sp_P02763_A1AG1_HUMAN	3680000	514000	0	667000	284000	800000	35610	362000	7870.9	423000	11313	3691.8	230000	1400000	426000	2210
sp_Q7KZF4_SND1_HUMAN	23182	28136	130000	28462	13292	17723	38058	3752.4	11661	34476	33322	39256	19299	5615.7	8118.6	4629.8
sp_Q8NBS9_TXND5_HUMAN	6353.5	6669.4	54722	4343.8	6380.7	1643.8	6979.5	5834.6	29301	2923.3	5660.2	2143.9	3681.8	2645.7	2012.4	10161
sp_P23141_EST1_HUMAN	21128	2528	0	868.8	4037.7	1785.3	2661.8	1381.9	39224	6164.8	2089.4	3910.3	4414.6	1948.9	6011.3	7032.8
sp_P39019_RS19_HUMAN	83667	9781.2	26236	1387.5	16656	1259.6	4987.4	402.84	15813	6477.7	17383	38873	5915.1	4249.2	17123	1035.6
sp_Q99715_COCA1_HUMAN	20507	9495.4	48436	8567.9	34368	2571.5	71603	16238	102000	15898	5977.4	19173	4474.9	8616	13660	9243.7
sp_P25311_ZA2G_HUMAN	42645	272000	5569.2	197000	81100	239000	118000	117000	111000	185000	62892	14553	127000	169000	178000	15624
sp_Q00839_HNRPU_HUMAN	59327	10575	0	7014.7	17863	5458.6	4737.4	13642	214000	8445.3	4026.2	7398.9	1567.6	2308.3	27710	137000
sp_O95994_AGR2_HUMAN	29037	14942	6919.5	28381	70230	264000	27312	19222	34323	194000	72309	53390	98484	241000	17280	36572
sp_P04040_CATA_HUMAN	13629	27542	30024	7619.3	6219.7	29761	6394.5	5163.4	4165.6	27990	3695.6	34583	11529	8065.8	43420	0
sp_Q06830_PRDX1_HUMAN	60358	30327	105000	25364	35072	43010	30197	59520	9783.5	35616	11365	93055	9535.8	23181	12697	17201
sp_P50395_GDIB_HUMAN	13848	7683	0	30844	5945.5	18263	25049	6408.3	21825	5438.1	3587.1	7331.2	14121	5014.8	4656.3	7087.1
sp_P00918_CAH2_HUMAN	114000	9433.8	8477	13622	14470	10347	26985	44136	15132	7745.7	10623	13006	17625	6827.1	6856	8514.2
sp_P05091_ALDH2_HUMAN	25429	5404.6	15141	9953.7	3145.9	7246.4	26678	8319.2	6988.1	10495	2938.1	14769	14785	11337	12164	2570.3
sp_Q16853_AOC3_HUMAN	4899.8	32067	8538.5	7598	52961	10320	50372	32332	25902	65945	7625.4	30572	38553	10378	57609	0
sp_P02749_APOH_HUMAN	54708	1010000	77035	548000	1680000	597000	1150000	610000	621000	346000	300000	961000	750000	541000	145000	117000
sp_P00338_LDHA_HUMAN	47665	98472	65565	20455	21383	61553	35867	110000	5860.4	16082	24771	27353	89601	43465	51215	4447.6
sp_P23246_SFPQ_HUMAN	202000	14650	608000	4120	13572	4269.4	11028	20125	0	10074	19229	17957	1541.3	15487	17006	0
sp_P07996_TSP1_HUMAN	68892	230000	0	343000	396000	149000	24063	286000	2170000	17488	10456	3473	42400	7807.1	121000	37816
sp_P23284_PPIB_HUMAN	31325	4459.1	6595.5	13760	8839.4	17435	22487	14980	23418	34923	27734	19550	34291	39981	46439	41925
sp_P30086_PEBP1_HUMAN	34913	81076	89586	20685	121000	56418	22403	34100	0	60095	116000	111000	118000	65265	218000	0
sp_P04792_HSPB1_HUMAN	140000	23824	0	10871	17652	11774	13512	20764	356000	7531.5	4133.8	9721.7	4598.7	77046	23600	12228
sp_P37837_TALDO_HUMAN	88290	14871	0	26650	6559	10255	24466	65925	20381	1717.8	44390	416000	12250	15121	7026.9	7368.9
sp_Q15582_BGH3_HUMAN	81746	219000	5290.2	16463	45433	16564	15767	40504	206000	13322	27723	10739	12891	11363	48440	154000
sp_Q14764_MVP_HUMAN	15589	122000	79618	21992	13680	9961.5	41719	17668	2967.1	10217	34951	21990	8455.5	226000	16683	0
sp_P09525_ANXA4_HUMAN	46600	32265	595000	18997	11052	5898.4	28719	14987	20860	17682	24792	43058	5986.6	4117.7	20569	5361.9
sp_P09211_GSTP1_HUMAN	113000	15395	0	11060	26962	7712.2	5925.1	38728	338000	18649	6562.2	3926	8834.7	7109.8	14292	116000
sp_P07148_FABPL_HUMAN	51034	42085	0	15030	90520	8311.1	7322.8	6923.9	106000	14343	17310	12197	17085	6300.8	8960.3	24056
sp_P51884_LUM_HUMAN	21356	58166	0	164000	44548	68417	70902	35165	548000	13354	30949	1865.8	21793	3736.7	35438	83022
sp_P61978_HNRPK_HUMAN	5269.7	2725.1	0	1343.9	1630.1	4538.9	1040.9	2285.8	34689	17801	1824.1	24872	2670	13797	2484.4	6934.3
sp_P38646_GRP75_HUMAN	30149	11630	27073	14581	2854.9	7316.8	8521	42496	11527	11475	15240	82689	17224	24887	18619	2494.3
sp_P40121_CAPG_HUMAN	1125	6155.3	0	6206	3075.4	3999.3	11015	3690.1	341000	15949	2151.8	902.34	2214.5	11557	9105.2	2477.7
sp_Q01518_CAP1_HUMAN	594.98	8612.8	15242	4464.6	15967	9950	21044	13538	180000	6389.3	2826.3	31949	3606.2	8314.7	756.37	81295
sp_P02765_FETUA_HUMAN	525000	315000	9264.2	297000	24712	3911	40764	175000	15711	171000	25433	37732	45262	116000	141000	6992.4
sp_P21291_CSRP1_HUMAN	181000	27626	123000	0	71003	11102	11821	38551	26611	24935	46505	21759	28287	9426.6	43431	12260
sp_P18669_PGAM1_HUMAN	62498	103000	0	74044	14947	1810.8	37922	26509	140000	53192	4948.9	4239.7	14356	20403	59370	14223
sp_P0DOX2_IGA2_HUMAN	104000	912000	105000	1400000	1180000	8060000	380000	1460000	88149	924000	126000	334000	238000	705000	910000	811000
sp_P06744_G6PI_HUMAN	337000	23382	65690	15474	52614	5803.1	4250.5	21264	3392	7667.3	8394.3	11216	9018.1	10812	8753.7	4242.7
sp_P04004_VTNC_HUMAN	45392	1440000	0	1340000	60090	831000	463000	1070000	1890000	1310000	376000	15394	531000	1950000	1500000	1860000
sp_P13796_PLSL_HUMAN	322000	31381	1646.6	92983	81976	21165	73114	45319	124000	127000	94322	160000	76382	50959	78309	9096.4
sp_P46940_IQGA1_HUMAN	11374	14592	3631.2	9977.5	21927	12667	11392	15918	163000	30419	11120	37946	7721.2	4226.7	10071	28094
sp_P54819_KAD2_HUMAN	13132	10342	101000	8678.4	5378.8	27408	11066	2695.5	13089	80146	8151.3	70453	15197	3051.1	19733	0
sp_P07737_PROF1_HUMAN	545000	10228	0	13091	20690	20520	11254	20780	278000	21608	12996	24685	14347	15248	38479	135000
sp_P08238_HS90B_HUMAN	11643	7957.5	8623	13570	20905	19764	17645	66122	13232	8898.4	23435	15312	68687	15599	25144	2916.2
sp_O14791_APOL1_HUMAN	21043	631000	357000	498000	858000	227000	221000	492000	3707	481000	133000	464000	276000	137000	297000	0
sp_P99999_CYC_HUMAN	17555	6004.8	50754	4888	6059.2	4954.4	7590	2905.7	0	3777	2877.6	9807.1	19752	6131.1	5636.7	0
sp_Q99798_ACON_HUMAN	123000	24505	12321	20267	16318	12746	15846	20496	30461	7586.4	74101	88109	9387	18522	7576.4	9070.4
sp_P56470_LEG4_HUMAN	55018	21548	4399.2	22376	29846	18948	35196	12000	25771	14736	18947	7594.4	9482	23922	19805	15503
sp_P42765_THIM_HUMAN	13591	30698	60705	2071.2	17993	3821.5	14615	4717.5	430000	23551	4200	65307	15015	9988	8444.5	102000
sp_P06454_PTMA_HUMAN	146000	14439	20613	48116	16277	58648	4675.9	13230	23485	23883	4355.5	49524	8065.2	8270.6	17364	4797.1
sp_P05062_ALDOB_HUMAN	39997	12394	1396.6	23596	5704.4	7308.4	4164.1	8472.2	25320	7026.9	4734.5	45602	24403	14410	24295	12443
sp_Q16555_DPYL2_HUMAN	8143.1	18663	22082	17979	9138.6	11798	8669	8657.2	51738	10640	16301	22759	13358	23307	21651	11820
sp_P15311_EZRI_HUMAN	20517	19225	5384.9	2078.2	47086	3890.9	33889	869.06	7101.6	15507	2670.2	3410.9	40858	21939	10375	3211.6
sp_P09651_ROA1_HUMAN	3071.9	1953.3	39903	2871.9	3780.6	2552.2	4743.5	2755.3	0	1345	6744.6	6735.5	11935	3098.8	1489.2	0
sp_P04843_RPN1_HUMAN	131000	11386	0	208000	95108	19674	9760.5	15254	230000	153000	11116	4649.7	6168.7	34195	63255	14778
sp_P00915_CAH1_HUMAN	46288	5746.9	0	39274	5212.2	5251.4	5148.8	9031.8	15946	9397.3	5377.4	2785.1	6149	14995	1514	6420
sp_P60660_MYL6_HUMAN	65218	7808.3	28059	8285.8	23678	12117	10742	38045	12330	25883	14676	41071	16407	11075	29356	0
sp_P08519_APOA_HUMAN	43183	339000	51403	112000	34658	103000	151000	245000	8538.4	220000	50836	19500	212000	38204	335000	783.1
sp_Q14697_GANAB_HUMAN	481000	12777	0	27916	14472	22150	38598	37399	43237	24481	22334	4475.9	26874	47785	11073	16182
sp_P62269_RS18_HUMAN	21768	665.36	0	2000.4	5802.8	661.07	4146.4	3212	22500	958.56	4947.5	1525.6	1197.6	987.7	2621.7	44153
sp_P37802_TAGL2_HUMAN	2800.6	16049	13208	15982	53649	2988.2	13819	3628.6	0	16000	8556.5	37869	1154.8	16012	30959	0
sp_P09327_VILI_HUMAN	29230	25474	14512	42191	47972	10073	28133	26395	20282	30146	41934	21022	33649	40755	12868	4999.1
sp_P30740_ILEU_HUMAN	5178.1	10572	6538.1	1491	4302.8	1315	2465.4	1324	15218	7458.9	17384	1861.8	3090.7	12998	1957.5	0
sp_P35900_K1C20_HUMAN	98240	10649	1744.8	3775.7	12052	17466	24609	5239.9	147000	3709.9	2018	29106	2505.8	14071	5424.6	13618
sp_P24821_TENA_HUMAN	123000	110000	6178.9	9600	14687	5948.3	7539.7	152000	72771	16929	8754.8	9393.8	4714.9	20269	24310	142000
sp_P02760_AMBP_HUMAN	159000	1520000	8779.8	146000	801000	408000	493000	747000	25009	602000	561000	144000	1670000	1270000	344000	11932
sp_P30044_PRDX5_HUMAN	103000	219000	0	23222	11814	6399.5	34961	14381	330000	21390	14074	8490	18022	12096	24776	397000
sp_Q99497_PARK7_HUMAN	31552	31774	10348	35155	28360	25717	34052	24842	32291	12137	144000	49657	42903	77663	28713	2052.6
sp_P31327_CPSM_HUMAN	26117	34347	0	13521	14014	13284	47773	30085	1650000	7200.8	7571.6	3347.7	34453	24581	3813.9	126000
sp_P60953_CDC42_HUMAN	11405	34410	1480000	17743	8676.4	14855	22082	20435	2966.2	38445	21603	63031	20807	21312	15743	0
sp_P20742_PZP_HUMAN	3657	8628.8	9229.4	1910000	6985	1260000	6610000	15279	81187	2030000	11100000	64472	52621	6293.8	85157	1852.8
sp_P61626_LYSC_HUMAN	29443	16569	0	12756	15871	5472.2	9224.2	14922	200000	22282	29204	10626	99846	3793.5	8306.9	72598
sp_P00505_AATM_HUMAN	181000	25550	11603	15446	28208	76315	4345.1	12371	724000	40944	24540	16478	8706.3	37897	9900	45622
sp_P24539_AT5F1_HUMAN	65615	6432.4	98655	39173	102000	9760.3	8912.2	29900	1483.1	12636	6249.3	11787	19850	19532	5457.7	600.35
sp_P07910_HNRPC_HUMAN	6030.2	17156	112000	27069	24230	23535	47846	20305	0	751.97	7348.3	9385.4	76221	12402	29371	0
sp_P07339_CATD_HUMAN	39455	5200.7	0	3219.1	2552.3	9411.2	2653.8	8012.6	114000	81421	6822.5	5838.6	4181.8	7109.8	4336	21340
sp_P62424_RL7A_HUMAN	56763	32617	43783	157000	6650.2	23954	20623	26041	4775.7	23152	73409	19274	15139	12362	43173	2599.1
sp_P16152_CBR1_HUMAN	71744	13709	6674.5	11808	19264	9715.5	10907	14521	19188	10548	15633	30548	19138	9490	22720	8683.7
sp_P00441_SODC_HUMAN	151000	24129	0	7002.8	50284	26473	78003	38915	22530	23039	139000	8336.8	86458	2360.9	17316	24818
sp_P04196_HRG_HUMAN	56853	801000	53318	570000	422000	384000	253000	470000	185000	670000	228000	160000	264000	606000	666000	98236
sp_P49748_ACADV_HUMAN	386000	130000	0	32054	80080	41465	129000	65023	128000	38479	81269	8481.4	69001	15016	65747	48656
sp_P05556_ITB1_HUMAN	12480	16064	68603	11538	22867	4296.8	15330	7117.2	20009	6843.8	3962.2	4857.7	34304	9101.3	14357	10147
sp_P30041_PRDX6_HUMAN	154000	54322	6226.6	60935	262000	80573	10190	46967	133000	298000	22709	6618.9	32705	75683	183000	35633
sp_P40925_MDHC_HUMAN	58397	45884	4393.9	49516	13678	29364	9678	27847	302000	68449	10099	17509	36902	30339	23594	102000
sp_Q99623_PHB2_HUMAN	5562	3912.3	67367	24898	5951.9	1872.6	3445	8336.8	0	15698	2811.8	18572	1689.1	10284	8452.9	0
sp_O15061_SYNEM_HUMAN	10648	328.95	0	3377.6	9448.1	1933.5	2266.3	5667.6	16003	526.87	327.36	1237.8	987.42	1404.1	213.35	2738.9
sp_Q13228_SBP1_HUMAN	283000	9161.9	2421.9	32326	118000	7952.9	16676	8143.8	298000	113000	9395.1	66306	33295	30159	20700	155000
sp_P14314_GLU2B_HUMAN	19117	7747.4	2350.4	22464	14240	1760.7	38055	4048.6	16566	5503.9	12775	42952	7433.1	24818	29161	1965.3
sp_P11047_LAMC1_HUMAN	31003	13818	17846	33390	69245	8888.5	8102.2	28779	1340000	45328	72971	33617	7397.8	17860	10081	92965
sp_P62820_RAB1A_HUMAN	25686	64369	4337.4	9855.4	48172	55554	121000	78285	29661	86460	10004	47536	19881	87301	115000	0
sp_P16401_H15_HUMAN	595000	2411.6	1380000	12548	13060	10213	2744.5	6650.2	11535	18952	21392	47389	43911	7074.2	9798.2	0
sp_P01861_IGHG4_HUMAN	10663	850000	9584.8	482000	2840000	607000	13569	720000	135000	562000	1140000	1860000	3930000	123000	57578	7938
sp_P26641_EF1G_HUMAN	379000	15946	4354.5	4679	22348	9189.6	44522	21652	4080	36748	14086	28665	24715	5769.8	8912.8	2225.1
sp_P29692_EF1D_HUMAN	19729	16857	47820	5781.8	8516.9	2935.3	23130	18054	203000	13160	8658.5	17258	18449	8897.3	17641	45138
sp_P30048_PRDX3_HUMAN	123000	19419	4734.9	32448	18092	23046	6775.9	11105	256000	21336	8871.9	23350	15783	24347	17062	6875
sp_P49411_EFTU_HUMAN	7956.6	50725	25286	7419.1	64986	36746	25345	50825	10864	31846	12050	121000	17062	21650	22628	1200.1
sp_O00264_PGRC1_HUMAN	27233	42854	0	44139	2227.3	126000	7573.4	6993.6	2380000	3092.1	2733.8	22897	0	14185	38165	162000
sp_P03952_KLKB1_HUMAN	510000	162000	9724	62910	318000	32615	61952	159000	10910	94079	47942	23499	35582	7935.7	70389	11094
sp_P07195_LDHB_HUMAN	16316	45258	30142	16127	56930	36207	21938	33564	21665	60651	56369	90268	35563	66617	26614	0
sp_P02766_TTHY_HUMAN	2550000	551000	0	497000	1130000	204000	541000	798000	20999	445000	393000	30352	321000	257000	372000	163000
sp_P05155_IC1_HUMAN	7387.3	11669	0	1370000	1070000	1070000	7202.1	872000	9116.8	685000	308000	1976.3	420000	475.27	889000	13946
sp_Q92945_FUBP2_HUMAN	51547	59577	13130	26035	78487	26887	14628	14314	50146	52061	55938	38137	16114	48668	23403	3523.4
sp_P46781_RS9_HUMAN	245000	17759	5129.9	137000	3237.1	34102	28768	11083	21072	5954.6	8657.3	12059	40781	57488	23399	5787.9
sp_Q15907_RB11B_HUMAN	9260.7	105000	8556	114000	30971	49974	37340	10524	10681	4927.2	8699.9	25614	31755	27145	23724	3380.2
sp_P18124_RL7_HUMAN	186000	5892.9	0	23161	2954.5	1890.7	20667	28125	18900	11862	6918.7	5362.9	1990.4	3461.4	11342	4528.8
sp_P20700_LMNB1_HUMAN	16568	65495	55245	2185.3	16760	4720.6	62512	8830.7	9500.6	6325.1	105000	154000	6484.9	15853	6945.8	0
sp_P05156_CFAI_HUMAN	923000	123000	4127.8	100000	115000	86745	196000	129000	14107	83205	101000	19553	199000	113000	123000	4061.9
sp_P48047_ATPO_HUMAN	333000	34552	893000	287000	17060	68466	309000	614000	48786	737000	216000	107000	433000	586000	779000	4743.7
sp_P07225_PROS_HUMAN	3220000	473000	2293.7	372000	513000	365000	20481	472000	17785	422000	23442	8019.9	112000	680000	466000	7701.4
sp_P13647_K2C5_HUMAN	30829	159000	22286	78015	232000	101000	340000	103000	21976	79297	605000	79432	217000	78538	67467	1219.7
sp_P61247_RS3A_HUMAN	40707	16133	16432	85365	15940	15932	15709	26900	6880	19068	14273	87360	18430	9725.2	22797	3387
sp_P0DOX8_IGL1_HUMAN	12636	8480000	64799	10300000	4950000	10700000	1990000	13500000	3116.4	21200000	1630000	27600000	5720000	8570000	9140000	0
sp_P17931_LEG3_HUMAN	16942	6088.4	2094.5	8123.4	2136.5	6517.6	7156.4	6769.7	27771	2066.4	4323	1645.9	5527.6	4924.3	7713	12185
sp_Q9NR45_SIAS_HUMAN	54222	12394	7038.3	34491	35358	12029	13434	18563	35366	69249	7050.5	18382	22227	55342	5329.4	13775
sp_P21796_VDAC1_HUMAN	180000	14269	935.38	17853	13131	25077	20832	62289	22547	51284	38999	10889	43880	15803	42796	10966
sp_P63220_RS21_HUMAN	4119.4	37376	5644.2	4600.6	23407	3188.3	6049.5	13442	8114.8	11387	37198	7890	9008.4	51277	6623.4	0
sp_P35232_PHB_HUMAN	14074	5825.4	0	3016.9	8402.4	3649	1356.6	590.83	7564.8	517.82	389.68	318.32	888.09	2088.5	466.68	1144.5
sp_P48735_IDHP_HUMAN	9132.7	3123.8	48723	28571	9993.5	60296	1686.6	36239	3544.1	6892.7	10363	18863	6373.5	16592	1764.2	0
sp_P09382_LEG1_HUMAN	41324	34751	42177	18194	30511	20371	24408	43852	64546	15532	11477	44288	67561	30220	26487	171000
sp_P09467_F16P1_HUMAN	14457	91194	0	19581	27643	7581.3	3726.4	30677	253000	18999	10112	32980	16334	18005	31139	121000
sp_Q02878_RL6_HUMAN	339000	2357	1939.5	22255	7552.7	487.4	2326.4	12200	19924	7718.6	9012.5	54416	12605	2340.2	1767.6	0
sp_O95571_ETHE1_HUMAN	100000	10197	590.78	17864	8753.6	6453.6	2311.2	11916	193000	25396	5845.6	102000	9795.1	2584.2	5116.5	60608
sp_P35222_CTNB1_HUMAN	68467	60216	6839.7	80593	41934	40139	18741	20387	30129	12903	11130	119000	31148	173000	19901	10532
sp_P30040_ERP29_HUMAN	33432	26171	0	20314	12041	10926	4422.6	34193	378000	57916	17926	10217	12266	28470	27747	84063
sp_P01619_KV320_HUMAN	1870000	5590000	0	520000	667000	3300000	3540000	4560000	111000	5110000	1620000	327000	1960000	4710000	296000	38462
sp_P62979_RS27A_HUMAN	62708	39134	1396.1	15885	15789	24870	20484	16702	52836	7925	27261	36917	13761	75236	10433	14613
sp_P47756_CAPZB_HUMAN	62219	13180	1130000	15345	11655	23483	9927.4	14783	24875	19898	33003	8564.1	34820	3703.9	5142.6	4527.9
sp_Q16698_DECR_HUMAN	213000	42781	2974.2	20758	14785	19754	10516	17541	107000	11178	20564	137000	11848	7813.5	24991	15155
sp_P02753_RET4_HUMAN	312000	111000	4600.7	40545	147000	40874	102000	217000	7379.6	9037.3	8939.4	28539	92036	27716	18792	0
sp_P02042_HBD_HUMAN	129000	132000	10625	42537	110000	24003	268000	69372	15382	48638	387000	93192	38779	29066	82640	7255.2
sp_P20160_CAP7_HUMAN	6635.4	6212.8	24826	8286.2	21549	17078	16905	9715.6	6513.6	11355	10035	44467	4270.3	16475	8062.5	1827.2
sp_P35221_CTNA1_HUMAN	91379	7176.5	143000	8936.5	22068	7067.8	26788	33992	12728	10462	1073.8	18446	7058.4	9813.5	11802	0
sp_P43652_AFAM_HUMAN	45308	212000	48819	135000	228000	112000	308000	149000	21454	153000	377000	121000	161000	35688	132000	23228
sp_Q06323_PSME1_HUMAN	2259.6	55229	11255	16150	6933.5	5008.8	33183	21407	0	8198.3	45940	8677.1	28072	5847.5	40333	0
sp_Q8WU39_MZB1_HUMAN	16623	43855	34734	9123.4	69686	57270	18175	39778	23702	20808	8763	135000	19542	60416	64002	3700.1
sp_Q7Z4W1_DCXR_HUMAN	156000	16659	7765.7	11217	52937	19733	56000	25572	14601	50575	10252	33805	11711	23387	58095	12033
sp_P31949_S10AB_HUMAN	4560	43022	121000	9276.5	67733	44523	65653	8515.3	0	40234	3086.4	68429	24126	39958	32622	0
sp_P06681_CO2_HUMAN	45172	201000	87892	134000	101000	115000	82994	135000	292000	124000	85585	51066	99612	175000	154000	36192
sp_P39656_OST48_HUMAN	537000	31001	0	2885.1	11593	4520.6	42266	4340.6	22684	2821.9	2806	2632.2	7642.4	11948	3413	9727.6
sp_P00739_HPTR_HUMAN	1460000	639000	6190.9	706000	1220000	326000	73829	507000	42310	567000	15030	55666	225000	165000	410000	12108
sp_Q9UMS6_SYNP2_HUMAN	148000	21222	0	21882	15207	18687	15174	13535	1000000	20908	26717	21846	29535	31086	41984	467000
sp_Q13011_ECH1_HUMAN	12046	21938	0	4579.4	25533	5054.6	10467	12920	511000	7597.8	29698	27345	3532	4645.9	3378	102000
sp_Q16851_UGPA_HUMAN	13915	3107.9	5978.3	5240.9	7206.9	3169.5	4267.7	602.43	7283.5	3492.5	3129.4	13478	3843.2	403.13	15844	1174.6
sp_P35542_SAA4_HUMAN	1661.9	25204	1904.7	12298	58135	12428	30270	27803	0	21436	26580	35615	58302	11037	23580	0
sp_P49368_TCPG_HUMAN	78051	13685	72037	17258	18330	21369	36511	10817	28362	15493	19818	50345	19709	8155.9	15466	2705.1
sp_P10768_ESTD_HUMAN	3020.3	8612.2	48294	5644.7	19200	3350.9	2292.8	2498.1	7407.9	7241.8	5948.2	7184.5	49779	7571.4	3739.2	0
sp_P52907_CAZA1_HUMAN	16872	3857.1	151000	4542.5	2745.8	5389	4688.7	18272	0	17799	13327	20151	40617	1737.9	7288.9	0
sp_O14949_QCR8_HUMAN	5071	4520.6	6759.9	1167.1	7466.8	2334.2	3765	2908.8	2225.2	5218	2154.7	11618	24027	4691.7	4162	0
sp_P12724_ECP_HUMAN	158000	18456	1395.6	12281	6431	17815	20753	24473	552000	44570	11456	12916	26900	2209.4	21898	94901
sp_O60547_GMDS_HUMAN	138000	72541	22511	41334	51723	19884	19907	20024	31704	24534	32440	11243	72477	45565	28121	19817
sp_O75367_H2AY_HUMAN	7970	3768.7	0	3967.3	3552.6	16925	6242.6	1727.6	1310000	26067	2106.4	19776	9419.8	54181	16158	264000
sp_O75083_WDR1_HUMAN	887000	77948	3726.4	36298	9217.9	9885.7	11877	8802.6	60954	4071.6	11144	23341	18111	91104	10516	15722
sp_P02743_SAMP_HUMAN	89798	344000	14157	292000	427000	395000	333000	612000	25655	292000	466000	296000	629000	455000	658000	0
sp_Q9Y6N5_SQOR_HUMAN	79805	72330	18135	68113	132000	47755	27732	175000	63974	65148	126000	31436	2966.4	966000	293000	4054.4
sp_P62277_RS13_HUMAN	25227	5467.4	7601.3	22273	5737.1	3460.2	13230	9932.7	10526	11701	12028	13285	24908	3816.6	29046	2833.3
sp_P08865_RSSA_HUMAN	450000	16115	17220	17321	249000	12895	26719	37160	120000	37374	18116	13244	10129	22623	17895	213000
sp_O60506_HNRPQ_HUMAN	66891	20077	0	6837.9	9488.7	4403.4	10708	9662.8	45865	6412.1	4923.5	3693.1	29466	12625	28431	149000
sp_P62826_RAN_HUMAN	93867	10399	21644	76249	64236	14474	30280	29696	11745	16410	35651	15375	7517.7	19329	66003	587.08
sp_P02538_K2C6A_HUMAN	59602	118000	28728	28724	204000	88514	336000	119000	16890	146000	439000	278000	144000	103000	86156	391.57
sp_P27695_APEX1_HUMAN	79796	17312	38903	19604	31746	20025	11803	23529	20081	11590	20305	21408	6591.9	92732	20075	6458.3
sp_P28838_AMPL_HUMAN	38357	77429	6066	9491.1	13469	8935.2	13519	12933	602000	8964.8	13649	42822	14060	9855.8	14106	7558.1
sp_Q16762_THTR_HUMAN	215000	132000	2998	160000	54551	16367	28144	27800	30577	19817	23976	30989	8991.7	33524	82045	7732.3
sp_P42704_LPPRC_HUMAN	25548	10860	11270	15591	10228	7889.7	1587.4	6301.5	24002	3236.3	3206	17686	7445.9	7844.1	16819	2532
sp_P08779_K1C16_HUMAN	24526	5771.6	214000	32542	110000	51399	328000	66164	5894.2	33547	582000	82923	146000	33395	35888	0
sp_P09669_COX6C_HUMAN	14476	11636	8111.6	29000	4290.8	10222	6110.2	2044.1	8462.5	10105	2998.9	5307	3424.5	5528.4	10052	9970.5
sp_P50454_SERPH_HUMAN	53961	0	0	5171	20787	13367	2280.1	9196.2	127000	7390.7	7848.1	37706	7579.8	7309.2	11930	71404
sp_O14558_HSPB6_HUMAN	5326.1	31648	5414.8	18167	19163	12313	33387	25176	21801	62516	24903	16218	39398	10224	8906.5	0
sp_P06748_NPM_HUMAN	10612	11152	81221	23948	65816	18458	27629	19234	134000	30417	2441.4	38954	7881.9	23686	19085	8372.3
sp_A0A075B6K4_LV310_HUMAN	414000	838000	13268	2970000	819000	1010000	741000	2820000	38105	1250000	183000	109000	433000	1660000	1390000	5995.5
sp_P06731_CEAM5_HUMAN	202000	22878	19464	23228	7513	11620	22078	21392	9169.4	8740.1	25528	32191	41372	46866	5017.9	9649.8
sp_Q07000_1C15_HUMAN	66141	30116	331000	56286	71774	22495	28780	28809	37204	203000	26387	52154	7547.4	42847	28722	3773.8
sp_Q9UBR2_CATZ_HUMAN	188000	59009	25699	13669	18820	10222	89766	29573	13922	39522	95749	1710000	20606	59127	33814	1565.6
sp_P46782_RS5_HUMAN	29375	13938	0	9462.9	5783.2	3747	13494	4847.9	1810000	7955	4839.9	2914.3	3012.1	26435	20526	39083
sp_Q9UQ80_PA2G4_HUMAN	16905	21881	46947	9815	17355	4448.9	19552	12463	11390	9684.3	19951	18828	8935.6	44871	45592	1910.2
sp_O94760_DDAH1_HUMAN	5152.6	2296.1	1180000	8198.1	15828	8699.9	6092.9	6980.3	0	1333.5	13633	10881	10561	7429.9	2780.1	0
sp_P08697_A2AP_HUMAN	41550	87136	5831.3	28385	119000	2316.2	6998.2	66045	9890	12273	12975	6496.2	55653	56048	44827	3662.1
sp_P23396_RS3_HUMAN	43020	14913	30769	3937	941.8	31629	6697.9	16125	1483.2	1565	28563	11001	908.02	6332.7	31716	0
sp_P22392_NDKB_HUMAN	73610	13486	7097.6	10834	10961	7082.2	8418.5	17209	14405	15898	28336	28937	10677	6943.3	6151.3	3222.6
sp_P30626_SORCN_HUMAN	7529.8	6433.3	16080	9338.4	4626.3	4510	4484	17825	0	2950.8	4561.9	12481	4569.3	897.74	2235.9	0
sp_P17174_AATC_HUMAN	134000	6524.6	10595	8548.1	32274	22871	84997	23154	34247	17855	58218	182000	48820	180000	9718.9	4242.4
sp_P27824_CALX_HUMAN	30304	11250	0	1442.7	2008.4	738.7	1585.2	3069	522000	4978	1313.1	1520.4	1426.3	502.42	19687	69852
sp_P51149_RAB7A_HUMAN	139000	10892	0	83944	20139	15472	23880	35099	193000	19754	24054	9348.3	13545	22426	115000	19829
sp_P15880_RS2_HUMAN	119000	16265	11242	10001	8331.1	6034.1	16321	7810.8	14708	6274.3	24044	6169.8	6600.8	4891.5	11322	545.42
sp_Q14103_HNRPD_HUMAN	143000	11648	6338.1	8606.5	0	21576	8660.4	6808	22091	9983.8	8912.8	17425	8544.7	30661	3405.3	5603.6
sp_P23142_FBLN1_HUMAN	102000	44679	17463	13861	26639	6861.5	39052	46942	9055	21607	9491.7	2690.6	17412	36584	75847	3196.8
sp_P31930_QCR1_HUMAN	129000	57540	11980	69598	51760	23815	9172.4	55920	31107	15283	8429.2	46711	44527	33908	44216	3700.6
sp_P26373_RL13_HUMAN	33505	15976	8958.7	27862	20259	10802	14754	62059	20185	19204	32187	13012	20307	17931	74587	3923.1
sp_P30050_RL12_HUMAN	7850.9	1096.9	4477.4	725.44	650.44	3899	878.05	511.08	9743.7	245.72	4075.5	572.72	1852.7	1243	558.74	7438
sp_P42330_AK1C3_HUMAN	39244	976.39	15198	9793.4	9796.7	4806.2	23400	1981.5	38904	5583.5	6405	3433.5	13020	16006	7343.1	2667.5
sp_P62263_RS14_HUMAN	5545.8	2775.1	15594	7488.6	13981	5761.3	22465	24507	0	39062	7302.4	14868	8112.9	13689	872.98	0
sp_P06727_APOA4_HUMAN	3362.2	89442	17890	123000	233000	72628	129000	61060	0	46533	58608	222000	65467	47923	99879	0
sp_Q96AE4_FUBP1_HUMAN	2991.6	27342	0	33068	5368.2	7728	14458	8493.8	17293	9484.2	5565.9	5370.7	6149.6	19919	5694.3	3720.9
sp_P62906_RL10A_HUMAN	4624.5	16624	2094.7	3364.7	4083.3	2872.6	4225.7	1403.3	2967	3667.7	6652.3	8169.5	4997.8	2576.4	716.7	0
sp_P00390_GSHR_HUMAN	39830	22910	12543	7308.1	2857.5	13300	20846	23312	18743	21814	37810	35646	9263.8	20154	21363	1241.5
sp_O75390_CISY_HUMAN	34413	24778	77756	5422.3	147000	10003	15571	13172	17607	23912	18308	20416	113000	33571	13580	2159.1
sp_Q14980_NUMA1_HUMAN	14616	19057	167000	2982.2	2924.4	8299.5	7470.1	8320.9	0	3255.3	4331.9	13842	3932.1	10402	18533	0
sp_P52758_RIDA_HUMAN	63181	7976.7	5319.7	5608.2	26356	7732.9	9420.7	7641.2	106000	6247	9625.3	6229.5	33991	27382	15838	8223.2
sp_P20674_COX5A_HUMAN	44183	28449	7526.8	31450	16163	26250	32017	54230	44995	69691	28114	234000	21141	14610	27588	3750.3
sp_P62701_RS4X_HUMAN	122000	10397	8236.4	6111	3521.6	340.95	5715.9	3991.5	2612.7	5851.3	10055	7463.3	5584.1	6202.7	4438.6	4691.2
sp_Q8NC51_PAIRB_HUMAN	19938	22043	39299	4340.5	6375.5	4631	6576.3	10393	0	303.76	7997.2	5751.1	6799	9539.4	9546.7	0
sp_P00367_DHE3_HUMAN	79799	97490	0	84654	58142	41157	40863	48053	696000	28649	29973	14267	12748	59132	33961	489000
sp_P43121_MUC18_HUMAN	155000	131000	6336.7	17760	101000	12014	12992	7920.9	120000	18088	13909	9867.7	15419	19433	36423	51642
sp_P02748_CO9_HUMAN	125000	457000	0	382000	235000	111000	100000	258000	129000	296000	85272	7403.6	320000	661000	460000	2650000
sp_P53814_SMTN_HUMAN	1964.8	6684.9	32928	16841	47555	44168	8656.1	2752.5	0	889.58	5723.4	14473	15438	10531	8368.4	0
sp_P12532_KCRU_HUMAN	67064	7864.2	0	5364.3	13348	1721.2	4502.7	13807	66591	7539.2	15943	23677	3184.9	3692.7	13458	14592
sp_P10599_THIO_HUMAN	51079	43586	0	37722	14191	40816	8347.5	11840	595000	19042	11641	2699.6	13346	27787	17770	228000
sp_Q15365_PCBP1_HUMAN	185000	26908	0	14902	39342	13670	11963	9395.6	170000	21032	39626	158000	23164	9718	22450	48212
sp_Q03252_LMNB2_HUMAN	22896	14197	198000	17505	28776	11245	29865	8238.3	36643	7384.2	33739	27177	12985	7949	6465	0
sp_Q14847_LASP1_HUMAN	132000	19815	1396.7	3446.3	61416	17019	9895.2	30013	35356	6926.3	21722	59705	28776	0	34263	10894
sp_P61158_ARP3_HUMAN	40961	10638	46591	10329	86934	11462	10295	13545	17217	9367.1	6558.9	126000	8101.2	7984.5	24713	8641.3
sp_Q15661_TRYB1_HUMAN	2179.5	6585.7	166000	3554.7	6861.1	260.79	36358	5844.6	0	3337.6	7515.1	17630	15346	4511.4	6647	0
sp_Q12864_CAD17_HUMAN	33374	13139	0	8473.2	5659.6	0	16230	26666	87476	11862	1641.1	20171	39111	6954.5	0	38368
sp_P02750_A2GL_HUMAN	20138	196000	10635	192000	285000	180000	177000	210000	14266	172000	92322	271000	322000	199000	155000	0
sp_P24752_THIL_HUMAN	353000	63571	7801	47388	67073	36779	12908	57504	24698	21386	5310.1	10072	16476	19192	15029	2700.8
sp_P01699_LV144_HUMAN	7269.8	6582.5	0	21341	10350	16246	8787.4	12866	31959	15492	2287.5	19161	3715.1	7710.2	14843	70802
sp_P02747_C1QC_HUMAN	6200000	1170000	8918.6	1210000	1320000	528000	218000	848000	19951	1110000	159000	13291	328000	1150000	1310000	6934.8
sp_Q13404_UB2V1_HUMAN	19671	6681.9	9908	48644	50168	2179.2	2861.7	6682	8194	3636.8	10232	11506	1418.7	1388.4	10807	0
sp_P20774_MIME_HUMAN	35899	4288.1	0	1071.7	2157.4	2343.4	3659.7	3466.9	14406	1209.4	6362.5	581.77	1676.7	3122.2	3461.4	9672.7
sp_P05546_HEP2_HUMAN	28201	554000	12134	451000	578000	366000	230000	580000	17550	424000	297000	656000	112000	592000	405000	2934.4
sp_P08294_SODE_HUMAN	21574	27886	9543.2	9335.6	14857	22917	7008	18498	19859	1502.3	10733	8623.9	11292	30992	7794.6	3950.7
sp_P40227_TCPZ_HUMAN	58291	34179	1612.5	11490	38925	1771.2	5684.1	6599	91246	5101.2	37375	4586.7	4627.2	9693.6	26452	31641
sp_A0A0B4J1V0_HV315_HUMAN	130000	1890000	16633	2420000	2950000	954000	1030000	1610000	39104	1530000	641000	71235	618000	1470000	1380000	8805.5
sp_P61088_UBE2N_HUMAN	294000	45171	56653	29837	58671	62613	42431	62788	13012	71547	44293	80153	16431	81710	25709	3859.9
sp_Q15691_MARE1_HUMAN	116000	7119.7	410000	21291	23470	12505	11151	10853	6069.9	48431	17182	101000	8225.5	20587	40791	1039.6
sp_P21810_PGS1_HUMAN	12586	7011.8	4749	5308	10646	5632.1	5510.7	4887.5	3549.3	10740	6655.7	30343	7307.1	6666.7	1711.5	0
sp_Q96I99_SUCB2_HUMAN	220000	35685	102000	10215	13281	15492	14949	8225.2	62688	30637	16483	11969	28684	35571	9783.5	13836
sp_P22695_QCR2_HUMAN	68875	14393	45504	15975	16900	25672	14022	21287	11896	13421	33831	51980	13555	38636	16191	7286.1
sp_P40939_ECHA_HUMAN	62356	6372.4	4754.5	142000	22966	3076.8	10694	3967.4	11251	24426	97123	70361	18807	13032	5917.5	3107.3
sp_P12429_ANXA3_HUMAN	57498	17985	5766.2	8106.7	22676	9361	3500.5	9303	14029	3458.8	1731.2	2586.5	4820	5224.4	8754.6	1163.7
sp_Q15063_POSTN_HUMAN	131000	30185	0	9853.3	14786	2569.2	6271.7	11429	440000	17149	22829	2392.7	38119	22477	26192	68208
sp_P52272_HNRPM_HUMAN	3333.9	12175	43319	1862.1	29632	42241	13530	49889	0	22801	10178	89558	8018.1	27081	21982	0
sp_P50990_TCPQ_HUMAN	287000	125000	11869	107000	118000	32294	64678	39240	69222	67008	23143	10738	15055	24732	21375	3938.9
sp_P23526_SAHH_HUMAN	1040000	28704	0	19750	3501.8	22682	7330	5526	92621	23986	4719.8	452000	4379.1	3752.1	27585	14858
sp_Q92522_H1X_HUMAN	5033.3	12450	46837	14601	8773.4	1721.3	12156	9285.4	0	6881	841.9	16678	12636	7849.6	8413.8	0
sp_P21397_AOFA_HUMAN	44981	13326	5486.4	0	11090	33742	11939	6915.5	8880.3	16855	5178.4	14800	5108.5	10283	12055	0
sp_P36955_PEDF_HUMAN	10950	141000	3485.3	106000	87493	63425	35714	95188	78411	79078	5450.8	28031	23439	69339	96492	12447
sp_P04179_SODM_HUMAN	9066.8	27940	10251	9159.4	7961.5	9348.4	25157	43391	46359	23616	11597	52136	72932	27345	33573	7209.7
sp_P54868_HMCS2_HUMAN	2452.1	24625	9466.6	12570	15423	5281	3106.9	4009.4	21116	11826	16742	3088.9	27442	6197.7	6452.8	17833
sp_P05388_RLA0_HUMAN	69848	37300	564000	7788.5	15262	9260.9	19917	25490	41552	10193	61046	13732	3001.1	82313	10085	18755
sp_P62081_RS7_HUMAN	8911.3	1240000	4363.8	16872	669000	671000	3919.4	23525	175000	137000	107000	1480000	7726.9	9428	183000	17111
sp_Q07020_RL18_HUMAN	12612	8741.3	6525.8	28653	17383	15583	16045	26914	760000	8547.6	3867	8744.3	9311.2	41332	9006.3	55381
sp_Q9Y2Q3_GSTK1_HUMAN	34891	9561.6	5230.8	27398	23957	4573.6	10914	37956	54259	23215	14895	13929	11867	34784	15614	39276
sp_P27169_PON1_HUMAN	40083	475000	4640.5	162000	618000	87133	189000	407000	839000	330000	200000	109000	472000	246000	341000	114000
sp_Q9ULV4_COR1C_HUMAN	2216.5	0	0	8080.2	6538.2	1820.7	7674.7	8162.7	250000	1268.2	1898.7	2158.9	3887.2	1873.8	3244.3	30672
sp_P14866_HNRPL_HUMAN	11115	14413	32957	4906.2	4716	19229	23033	35033	9349	28346	76619	11562	8466.3	9325.7	20760	0
sp_P07305_H10_HUMAN	9577.5	1972.8	27654	2111.3	10028	3391.6	30154	3261	0	8430.3	5312.3	8505	2063	1535.9	8181	0
sp_P60866_RS20_HUMAN	4435.6	3985.3	3118.6	33124	12551	1700.4	3626	14470	6545.6	4574.1	2791.1	835.62	3239.9	2335	11148	762.92
sp_P30084_ECHM_HUMAN	51734	40037	1803.9	23773	9309.9	38634	46213	41630	27652	4505.9	120000	8097.3	61812	18147	2766.3	33854
sp_P50552_VASP_HUMAN	237000	6721.2	0	58764	6087.2	5922.1	3087.4	9829.3	17522	5662.6	11290	36113	35407	17573	9896.9	5812.3
sp_P01859_IGHG2_HUMAN	47667	4704.5	74900	79830	30392	79885	31582	173000	21671	206000	21028	58679	25911	282000	121000	4263.9
sp_P06702_S10A9_HUMAN	10464	4319.9	0	9543	14596	3334.8	11367	17382	252000	40016	2681.5	139000	3129.7	20628	11332	49513
sp_P00403_COX2_HUMAN	152000	24215	0	103000	41268	86296	13812	94388	103000	13154	47625	3126.7	54309	2528.9	14408	27287
sp_P08708_RS17_HUMAN	3984.3	113000	5571.3	197000	208000	35434	890.58	159000	19712	17203	488.52	2760.4	24920	2606.6	3311.3	1809.7
sp_P08319_ADH4_HUMAN	20060	7381.8	11728	30440	19153	97325	34535	36581	451000	13903	100000	34447	53080	169000	57713	264000
sp_Q08211_DHX9_HUMAN	84550	13870	4280.2	18629	52509	8722.2	60089	1643.3	29877	9076.6	7822.3	42463	11192	42847	32110	4884.8
sp_P55327_TPD52_HUMAN	346000	30189	195000	21547	38585	31876	58213	14167	10394	13741	43680	106000	13393	20814	9536.8	3076.5
sp_O00151_PDLI1_HUMAN	28250	3580.6	3455.6	4589.5	16609	6694.1	17532	8486	10034	8781.4	5885.9	4550.7	7943.6	6253.7	4847.7	2199.1
sp_P49773_HINT1_HUMAN	7388.7	5140.6	2334.5	4866.9	13759	3006.1	6017.7	3879.3	5047.5	404.29	4230.2	2363.8	1509.1	5124.6	4489.6	0
sp_P51659_DHB4_HUMAN	73021	19453	6524.3	16897	25665	53948	9343.8	20203	108000	24804	20777	90835	16380	161000	30656	96938
sp_O95336_6PGL_HUMAN	84927	7482.9	2094.1	12863	14041	4503.9	11382	15222	169000	2248.3	11104	171000	10103	72230	4038.2	23445
sp_P61224_RAP1B_HUMAN	61634	102000	4646.4	11653	35869	51979	36321	66630	24902	20080	13223	26650	11660	21257	16790	26020
sp_P30085_KCY_HUMAN	4464.9	6287.2	108000	17698	8068	617.32	15591	16798	0	0	4714.8	15817	13017	3382.8	7044.2	0
sp_P07357_CO8A_HUMAN	16100	122000	94305	38415	132000	86688	42964	97288	0	110000	6028	145000	65001	103000	127000	0
sp_Q9NX63_MIC19_HUMAN	3915	13385	521000	6087.2	1254.9	9812.2	8633	6060.3	0	64195	6368.6	34948	8112.8	10565	5463.9	0
sp_P62258_1433E_HUMAN	13507	7189.5	18077	6182.1	10588	5812.7	2281.8	12705	16499	2414.9	4944	9001.2	19285	11310	7961.5	2752.5
sp_P84103_SRSF3_HUMAN	41639	5997.2	8385.8	34338	114000	27820	4121.2	24829	14483	48218	27546	39217	7630.2	42786	225000	0
sp_Q6NZI2_CAVN1_HUMAN	127000	16225	5017.4	6710.2	6405.8	22002	45324	16971	72938	31520	12168	33755	43490	3922.7	12892	8086.1
sp_P31040_SDHA_HUMAN	185000	31236	53031	33457	27615	21136	24783	48384	79973	50659	23800	39058	14536	10610	24006	20943
sp_P46783_RS10_HUMAN	0	759.96	0	974.12	888.24	457.29	2765.1	572.19	78504	1250.2	829.91	632.63	256.53	565.75	1684.8	0
sp_P26599_PTBP1_HUMAN	28563	37241	0	3764.1	4452.3	19571	6636.2	8279.4	702000	23436	3419.5	1310.9	2071.6	41812	16633	114000
sp_P23229_ITA6_HUMAN	215000	27680	13705	11044	79366	52090	48460	24765	7326.3	26162	29291	10978	53823	12855	25005	487.1
sp_Q92896_GSLG1_HUMAN	80822	4053.4	6057.3	43476	38621	4390.2	2222.6	32128	32145	10995	19164	16701	1613.7	26681	2931.3	7101.9
sp_P31146_COR1A_HUMAN	20791	2702.4	4894.8	7042.9	5966.6	4436.4	1115.6	4630.6	1483.4	2865.4	3728.4	9077.5	1245.7	4095.7	2570.3	0
sp_P16422_EPCAM_HUMAN	118000	24412	1047.4	12485	16787	16409	17695	3897.8	27002	2218.8	7344.5	16083	5347.4	9718.1	15762	4670.5
sp_P62888_RL30_HUMAN	37735	36267	14465	58629	64936	34067	19305	33903	138000	36623	42276	61624	34531	39113	30558	65103
sp_Q14240_IF4A2_HUMAN	25749	9382.9	7151.6	59535	74334	5366	5470.2	5901.8	15451	11579	42396	144000	16968	13965	12483	0
sp_P22792_CPN2_HUMAN	120000	87169	20444	26259	56298	59838	38216	49557	18086	7871.3	53503	75741	141000	84202	91850	1984.9
sp_O60701_UGDH_HUMAN	28424	20940	28964	23116	63613	5347.1	19212	15491	8377.7	56505	208000	87990	7301.5	25291	27021	0
sp_Q9UBQ7_GRHPR_HUMAN	44150	12113	0	7662.6	17413	18814	4869.7	11755	190000	16180	14024	16557	11796	5497.9	14345	15795
sp_P05026_AT1B1_HUMAN	132000	6824	0	6543.9	8201.2	3067.7	19980	20094	55713	4093.5	3755.6	24627	5301.4	14427	3407.9	24369
sp_P36542_ATPG_HUMAN	18110	50693	48579	38043	14079	8604.7	20788	13810	580000	76449	65557	268000	58143	55256	43400	37564
sp_P20962_PTMS_HUMAN	13970	14713	108000	11236	11778	21219	13705	21879	1481.5	13419	9934.9	41976	10058	10213	6095.4	0
sp_Q13510_ASAH1_HUMAN	6934.6	27549	296000	7271	55944	3697.4	19204	7391.9	0	6964.3	17872	35174	12024	3581.2	1583.9	0
sp_Q8WWA0_ITLN1_HUMAN	284000	26520	19736	9798.6	15580	8741.8	12827	25258	462000	48698	9336.6	24296	7746.5	9160.7	17149	112000
sp_Q15233_NONO_HUMAN	43216	10056	3224.9	11652	6940.7	4183.6	16580	6455.5	11167	5344.4	67335	21101	3120.7	1231.9	1640.1	8150.6
sp_P25325_THTM_HUMAN	1448.9	12627	0	14103	16428	5415.1	33627	3925.4	155000	3119.3	8421	1384.7	5899.6	3066.6	6279.2	49810
sp_P13804_ETFA_HUMAN	4863	1606.9	0	12584	3663.5	1623.1	1946.1	2031.2	95282	3284	2616.1	1391.9	1746.5	1243.4	5084.2	2191.8
sp_P21912_SDHB_HUMAN	6325.5	552000	200000	421000	19925	5764.4	22135	423000	7071	422000	34805	7821.9	20761	427000	233000	409.06
sp_O95831_AIFM1_HUMAN	17099	42415	122000	98695	354000	13703	57990	21947	8249.2	201000	80423	359000	28142	99606	70642	5689
sp_P02794_FRIH_HUMAN	14287	34812	184000	12683	51748	22396	44947	63728	7278.2	16786	20667	37525	54390	17461	40292	978.88
sp_P35754_GLRX1_HUMAN	44848	2239.8	5118.5	13210	108000	73146	2775.3	5957.8	205000	5749.1	15077	4216.8	28020	15823	88892	89367
sp_P49755_TMEDA_HUMAN	496000	3111.8	24310	9519.9	15611	3800.4	6062	4512.6	1483.4	6821.9	6198	21752	9535.1	7682.8	5546.9	0
sp_Q05315_LEG10_HUMAN	78162	9870	92660	2661	19423	1852.5	10483	8346.1	80724	12546	9911.8	5776.8	4236.4	6014.1	9692.7	2410.9
sp_Q13838_DX39B_HUMAN	127000	15779	1976.2	9244.4	12193	27026	44006	14207	21085	3164.4	14782	8035	15095	23580	58596	9015.6
sp_P10606_COX5B_HUMAN	156000	34665	0	19142	30162	4409.3	2953.6	3432.2	13006	11125	29768	3620.5	146000	5977.2	5331.3	5496.1
sp_O75347_TBCA_HUMAN	2400.8	247000	3583.5	207000	21019	116000	22878	197000	10154	222000	9426.6	281000	29408	93256	169000	0
sp_Q14974_IMB1_HUMAN	9391.8	8347.3	112000	984.11	13684	2481.8	2235.6	7116.3	0	6580.3	2839	32560	773.6	29297	9380.7	0
sp_P04632_CPNS1_HUMAN	1838.8	690.55	0	3173.4	28638	1304.4	4871.3	11367	31873	1944.4	1344.9	1905.9	1416.1	2123.5	991.32	4429.7
sp_P36578_RL4_HUMAN	853.69	6374	13427	963.09	3073.3	6963.2	40976	8724.1	0	7315.1	2282.9	14185	2083.9	7084.4	10661	0
sp_P06310_KV230_HUMAN	32098	125000	0	144000	165000	102000	25647	292000	3650000	168000	5066.3	72813	2109.5	217000	107000	214000
sp_P02745_C1QA_HUMAN	50125	648000	5268.2	161000	560000	208000	3030.2	450000	6705.7	559000	69959	704000	138000	408000	552000	0
sp_P25398_RS12_HUMAN	48339	16812	166000	6085.5	26952	10100	7510.1	28623	13361	17993	40371	27805	55805	10910	12356	9534.5
sp_O95445_APOM_HUMAN	9154.6	371000	29689	337000	710000	181000	173000	470000	18545	222000	87499	15693	210000	84047	259000	4001
sp_P26440_IVD_HUMAN	13793	52465	640000	17558	24215	35007	33294	17317	4144.5	142000	49244	64720	52162	17956	89907	0
sp_Q9H4G4_GAPR1_HUMAN	167000	176000	266000	38088	28668	109000	29123	170000	25596	253000	42325	177000	57419	22090	155000	0
sp_P16403_H12_HUMAN	12962	1161.3	81938	2663.1	4736	753.49	1641.3	1513.7	0	2405.9	3126.9	3546.5	988.42	827.94	1259	0
sp_P80748_LV321_HUMAN	162000	299000	32341	285000	434000	234000	42790	456000	68255	172000	14636	1060000	119000	382000	346000	8680.1
sp_P24844_MYL9_HUMAN	98997	2405.9	0	964.36	3745.5	2072.1	4552.9	1122	290000	2349.5	9650.8	1563.6	909	1912.2	2260.8	70143
sp_P80188_NGAL_HUMAN	32532	11050	0	12492	52768	7398.9	8903.1	11761	878000	30174	6538.1	7808.3	27894	6417.9	6203.6	25909
sp_P07741_APT_HUMAN	398000	29651	1194.4	41351	36912	46680	15015	67183	50238	64006	12472	14517	12787	60379	17520	59201
sp_Q15124_PGM5_HUMAN	163000	15615	0	13547	77867	8142.2	127000	32005	17065	23289	24107	13069	108000	9209.5	36059	83540
sp_O95865_DDAH2_HUMAN	18395	15920	158000	18472	12954	15859	48295	32320	9655.9	51095	25369	20643	18979	20123	25123	0
sp_Q9UJU6_DBNL_HUMAN	133000	29431	25588	18947	98928	47720	59279	10065	15495	22804	101000	116000	59012	16372	20256	391.57
sp_P38117_ETFB_HUMAN	15803	261000	88659	69062	36346	17010	6957.9	27395	19771	23019	5047.6	120000	20455	13050	10915	0
sp_Q92841_DDX17_HUMAN	32867	36748	6867.6	37230	13561	19584	19166	18642	21423	4902.5	26699	106000	10534	11058	8347.4	3487
sp_Q3LXA3_TKFC_HUMAN	24437	8170.7	29446	4586.8	17629	4655.5	7025.6	2612.7	234000	7571.3	12200	1376.9	2954.7	2704.7	2140	9031.5
sp_Q16836_HCDH_HUMAN	87984	27099	1684.6	10711	124000	8344.6	12884	8788.5	188000	7638.8	6809.6	12678	23028	8369.9	19807	62074
sp_O75396_SC22B_HUMAN	72918	12748	1047.4	21601	9733.8	23741	8751.5	3206.8	38855	13507	14360	38325	42451	20587	5888.9	11916
sp_P59998_ARPC4_HUMAN	226000	9911.3	5086	18448	38615	14528	16159	6099.2	26985	51784	33796	20522	7777.8	32107	34573	17609
sp_P63241_IF5A1_HUMAN	3753.7	13008	3703.7	59246	7400.4	3524.5	846.45	4468	8650.8	8445.8	33753	10598	28253	37097	71096	1181.4
sp_O75947_ATP5H_HUMAN	61302	24600	2792.6	5672.8	10246	2398.5	29925	33291	99628	22164	2847.5	6634.6	10029	57102	23127	38084
sp_P36957_ODO2_HUMAN	5901.3	9945.8	16744	2535.3	5429.8	3541	1586.3	3355.9	2219.3	7701.5	28142	16322	49933	3290.7	2526.9	1380.7
sp_P61019_RAB2A_HUMAN	25099	6281.1	186000	15416	21930	47029	8901.1	11922	36305	10523	28436	38285	21922	16805	25184	16542
sp_Q9UL46_PSME2_HUMAN	3543.1	10998	2231.5	11265	9749.8	9784.4	2926.1	4932.1	1483.4	15589	7257.5	13808	19574	2837.6	11572	0
sp_P11940_PABP1_HUMAN	36062	14603	0	5183.2	52649	3483.4	19770	3605	25921	13314	7953.5	8181.9	2108.8	2391.3	8131.1	6733.2
sp_Q00325_MPCP_HUMAN	141000	24509	5786	3866.6	67331	2402.3	1789.8	19318	9131.3	14587	10117	28001	15120	20165	6470.7	0
sp_P61981_1433G_HUMAN	53074	10549	9497.7	5970.7	6893.4	6072.6	11841	15621	18838	12874	28555	23012	14963	3762.1	7659.7	5966.4
sp_P60981_DEST_HUMAN	200000	36800	2804.9	35276	61006	17738	18636	41523	87889	34497	35869	61596	19990	47426	85532	12737
sp_Q16822_PCKGM_HUMAN	73012	63274	5439.4	10899	43771	5918.7	41148	15238	287000	11214	4539.3	16896	20190	20646	21584	252000
sp_P62241_RS8_HUMAN	98494	36025	0	42055	23263	30042	18136	19814	189000	35299	38827	262000	15401	178000	53792	128000
sp_Q04760_LGUL_HUMAN	18121	21898	5188.3	45323	40756	33410	15009	30115	92538	27568	5405.7	80353	20962	15261	61641	11113
sp_Q96PD5_PGRP2_HUMAN	6384.1	3948.8	0	4799.2	1045.1	4937	5652.9	12396	134000	19294	14369	1519.4	14388	1431.8	24901	469000
sp_Q96IU4_ABHEB_HUMAN	94461	38431	23321	6831.3	69982	23097	12637	9813.8	5071.3	17786	3812.6	71953	2944	16285	28327	886.46
sp_O75874_IDHC_HUMAN	68272	9974.4	27735	3576.5	13798	40518	9093.1	11037	107000	115000	5758.2	24993	15806	42232	9969	53865
sp_P52566_GDIR2_HUMAN	177000	11838	18387	5324.1	4459.1	9053.1	6616.1	9135.6	20509	9869.9	3918.1	11613	9470.1	8217.9	19609	5245.1
sp_P51888_PRELP_HUMAN	34825	12757	50572	14229	33923	16428	45539	12341	18852	15901	44163	40612	65017	7315.4	9649.1	5436.9
sp_P61026_RAB10_HUMAN	1556.2	12968	102000	11639	10173	17993	23308	12894	65357	7289.8	18703	29007	17598	2133.7	13592	56519
sp_P07360_CO8G_HUMAN	4604.5	51574	143000	585.24	1749.8	4875.7	1029.8	8905	0	48651	1434.1	14076	2316.1	70510	51534	0
sp_P05089_ARGI1_HUMAN	108000	6997.8	1321.7	19393	6615.4	4582.6	8636.1	7196.1	41183	6673.4	21308	54227	14943	6468.1	6531.2	9971
sp_P07358_CO8B_HUMAN	21449	663.57	96197	1797.8	3739.8	2605	2908.6	4788.2	18654	3332.2	6731.9	6722.1	3660.5	11921	9666.4	0
sp_Q86V81_THOC4_HUMAN	2121.2	1955.3	1280000	26349	29916	2939.1	2310.7	29148	0	803.91	46097	8414.3	20873	1355.9	14849	0
sp_P62851_RS25_HUMAN	50107	9976.2	6720.6	8957.3	11553	7245.6	7390.2	7279.3	19848	4511.6	14623	16565	25606	6712.8	13923	7604.4
sp_Q9NQR4_NIT2_HUMAN	69151	63850	0	2540	9617	27492	4901.7	12321	122000	6479.9	5729.3	19981	16051	13238	60559	103000
sp_Q01105_SET_HUMAN	20629	18524	29712	4994.8	3855.3	25443	4955	8745.3	0	4638.8	17382	5136.5	1428.2	3765.1	3580.8	0
sp_P02792_FRIL_HUMAN	63458	10601	0	10259	347000	7379.5	61034	7398.8	365000	11832	40258	27847	111000	7948.5	17075	90432
sp_P19971_TYPH_HUMAN	173000	80013	5948.7	19503	47285	12879	22526	20113	24243	36191	23694	18645	8185.1	9341.7	40778	29953
sp_P01019_ANGT_HUMAN	1520000	218000	3742.9	172000	657000	234000	437000	213000	29538	151000	225000	17350	183000	92437	16787	542.96
sp_Q8NFU3_TSTD1_HUMAN	11061	323000	18006	22391	359000	17427	34362	83500	188000	15191	17517	26378	14235	19009	42546	81733
sp_P80108_PHLD_HUMAN	52203	8119	12069	35446	2020000	78841	152000	92823	66957	197000	392000	131000	118000	65485	31891	14231
sp_P62913_RL11_HUMAN	92842	16041	1047.4	30169	15065	6981.9	11717	24540	31606	10748	13957	35427	8652.8	11101	9485.8	5534.1
sp_Q14195_DPYL3_HUMAN	197000	20776	7208.2	10825	32212	58056	6324.4	29601	47344	5216.4	5188.8	52823	17818	7791.2	9903.6	18093
sp_O15173_PGRC2_HUMAN	14403	46259	12604	2693.9	2443.7	2566.9	7017.7	53531	21023	6162.8	41067	24455	28774	1995.3	3326.2	0
sp_Q9BS26_ERP44_HUMAN	148000	3823.1	0	16237	10921	4385.8	17762	2628.1	49875	7244.7	7816.9	4217	3036.7	9820.1	15113	687000
sp_P16070_CD44_HUMAN	12196	48977	360000	51638	18061	34882	60235	46008	4450.3	32030	12973	51642	17430	985.93	14357	2557.1
sp_P14543_NID1_HUMAN	34182	70951	5236.7	23433	13246	9124.6	20892	19330	79692	20619	16298	7793.4	18978	70001	41221	13507
sp_P52565_GDIR1_HUMAN	38052	31381	0	48939	13949	18614	18080	22757	247000	13792	33604	17910	8405.4	14425	16484	105000
sp_P23381_SYWC_HUMAN	8130.7	4951.7	0	9964.9	23318	6743.2	1493.2	5782.4	254000	8277.5	14503	1028.6	5862.8	2970.8	8127.4	51617
sp_P51858_HDGF_HUMAN	46265	123000	2218.5	73060	127000	210000	19327	72636	80188	34380	12698	4724.8	29927	70655	39193	5994
sp_Q00341_VIGLN_HUMAN	9884.9	10409	34831	11212	19316	16211	14991	9409.4	4339.6	17902	34741	21800	53280	23214	33478	2196.2
sp_Q9HC38_GLOD4_HUMAN	54436	36218	23114	3273.3	51674	8913	11767	24050	19468	27162	8105.5	29147	4754.8	9032	7724.9	22313
sp_O14737_PDCD5_HUMAN	12994	1101	0	1076.5	10701	3408.9	5946.8	4112.9	983000	3630.7	1840.8	594.61	1386.9	8706.5	3087.9	99168
sp_Q08257_QOR_HUMAN	135000	25582	399000	17255	138000	18783	144000	78979	1330000	8185.9	13310	26152	113000	91899	16258	49468
sp_P09622_DLDH_HUMAN	16227	47635	0	12492	11738	22281	1907.3	30592	0	15060	11155	86584	7273.3	12135	24872	0
sp_P53597_SUCA_HUMAN	1110000	35552	87964	17226	6491	65267	3054	73945	37021	95112	6382.4	85740	6115.6	30343	14376	4409
sp_A0A0C4DH72_KV106_HUMAN	218000	60672	0	192000	225000	58242	49399	121000	136000	113000	60824	41357	20591	99607	150000	21285
sp_P39687_AN32A_HUMAN	6396.7	2937.2	0	3995.2	2586.4	2100.5	4292.1	2086.2	348000	4343.1	2862.6	1143	3111.3	3670.8	3773.9	36774
sp_P16949_STMN1_HUMAN	18622	24850	59584	18027	13012	16450	26636	9884.6	311000	10012	15439	6750.3	5912.8	13906	12892	5303.8
sp_P49189_AL9A1_HUMAN	115000	84171	0	62542	14352	60174	130000	49340	155000	35967	7760.4	3082.2	127000	26749	13261	52436
sp_P62750_RL23A_HUMAN	221000	75421	4336.9	20007	56144	3470.9	19253	5746.8	62263	27041	13105	10661	35411	15845	38210	8982.3
sp_Q93088_BHMT1_HUMAN	118000	15650	14381	21351	36914	10849	9900.6	22412	19685	14825	20505	90504	83833	60408	4215.4	2262.3
sp_Q99795_GPA33_HUMAN	151000	199000	16699	24147	198000	14715	171000	114000	35210	37664	361000	878000	183000	91889	330000	2652.3
sp_Q14019_COTL1_HUMAN	4176.7	15496	13752	25009	1459	3739.4	3701.2	8870.5	0	68899	20954	6016.4	5277.8	1418.2	9063.2	0
sp_P06703_S10A6_HUMAN	6894.6	26199	34427	32751	68340	33057	10667	42379	0	31061	9377	62979	16673	20243	28229	0
sp_Q16891_MIC60_HUMAN	81739	5665.3	0	2917.6	2920.8	432.23	1899.9	3863.7	3217.1	2753.8	0	445.59	2142.3	653.99	899.73	37161
sp_Q9H444_CHM4B_HUMAN	6052.6	12749	157000	10051	10512	7021.9	44861	10204	0	7731.3	1596.1	9162	18858	12380	17720	0
sp_P02511_CRYAB_HUMAN	2962.6	5679.2	3720.9	9978	2344.2	2734.9	3537.7	4287.2	1987.3	2043.5	6051.1	3211.2	8389.3	8285.3	3078	1512.2
sp_P07919_QCR6_HUMAN	3574.6	18655	82553	3076	13853	1763.7	17627	5827.8	0	2533.7	7911.5	24500	7692.2	7582.7	5010.3	0
sp_P61106_RAB14_HUMAN	21256	18047	64340	51616	20917	23380	11652	77015	64288	22887	43220	1957.6	40416	32732	28983	49023
sp_Q9NZN4_EHD2_HUMAN	146000	5732.3	0	27267	211000	21508	4400.3	7291	604000	3812.6	16972	16036	22568	35627	13272	242000
sp_O94832_MYO1D_HUMAN	128000	37613	883000	21149	39616	25082	22131	16697	25957	26395	43714	35725	38387	36805	47109	2839.7
sp_Q14165_MLEC_HUMAN	211000	18648	18076	10123	11177	3115.5	12657	60136	15901	66653	14678	20383	7460.8	13226	10623	7274.8
sp_P48637_GSHB_HUMAN	1779.3	18983	0	7402.7	3648.5	337.93	820.24	2738.7	19988	1076.8	22894	2354.8	1248.8	1835.3	1214.6	702.95
sp_P60900_PSA6_HUMAN	62041	19385	6342.1	4347	101000	2468.2	4879.6	12463	145000	3335.8	8806	13570	6306.5	52266	19575	21177
sp_Q9H0W9_CK054_HUMAN	12698	12772	0	9175.1	4004.1	13798	3475.1	16200	179000	8365.3	6650.9	5835.8	4908.5	12246	12299	54837
sp_P09417_DHPR_HUMAN	870000	7095.5	26827	13090	9179.5	7255.7	11628	5832.8	21491	5199.7	24116	11720	6306.8	21627	16713	0
sp_P23588_IF4B_HUMAN	20963	24067	360000	17236	67635	18169	23378	7585.7	0	16061	22174	15541	22037	10975	11701	0
sp_P06312_KV401_HUMAN	35756	489000	0	2670000	2980000	218000	2910000	2790000	177000	3000000	984000	31708	2020000	4280000	2450000	88038
sp_P13489_RINI_HUMAN	80677	38630	18534	24972	7488.9	15839	10839	34039	42292	14198	12895	37278	6710.8	14083	18537	2770
sp_P05090_APOD_HUMAN	47088	35229	688000	32042	107000	45337	208000	63134	0	18352	109000	102000	120000	56496	16416	0
sp_P35237_SPB6_HUMAN	70416	26983	10476	17646	15425	8300.6	10214	7072.9	186000	55815	22980	21162	15103	7117.1	11496	33101
sp_Q8WX93_PALLD_HUMAN	118000	49124	3747.3	30008	81481	476.05	7498.4	5954.8	10972	7904.1	7478.6	15078	18478	29833	32738	3581.6
sp_P47914_RL29_HUMAN	36304	2354.7	180000	3714.9	6687.1	1551.9	1637.7	2461.4	0	3521.5	1734.3	6376.2	585.99	304.64	1874.1	0
sp_P62917_RL8_HUMAN	4815.3	41916	1993.1	35661	36727	2628.7	25460	63276	0	31874	13522	6393.2	2356.2	4869.8	101000	0
sp_P50995_ANX11_HUMAN	10767	27992	9063.2	5003.9	17035	33269	17973	8301.5	18180	14435	12191	13731	24774	14078	14013	0
sp_P84090_ERH_HUMAN	13349	418.93	3839.9	2181.1	1248	7810.9	831.25	2320.3	4971.7	2597.1	6150.6	1659.8	7680.7	420.19	651.83	3634.5
sp_Q07812_BAX_HUMAN	65117	99819	121000	30435	104000	10437	13975	29121	127000	36689	13671	9940.6	9109.4	12076	55484	60869
sp_P33176_KINH_HUMAN	64822	18789	51423	4068.7	6862.1	3053.7	17776	12665	25224	14863	9881.8	35160	7018.4	11232	11326	0
sp_P0C0S5_H2AZ_HUMAN	6394.2	71634	35549	26750	36514	7465.8	29396	9479.9	3629.3	71031	18125	65281	24634	23609	11162	0
sp_Q9UKM9_RALY_HUMAN	535000	9858.5	11686	2987.3	12909	7061.4	10079	11156	47183	11844	4102.9	7508.9	7583	12699	10448	13318
sp_Q9BVC6_TM109_HUMAN	23323	5890.2	0	20168	10610	17492	4375	34289	707000	23342	3124	4926.3	2617.2	8402.8	3557.6	16089
sp_P38159_RBMX_HUMAN	1126.3	2574.7	4896	16360	9414.1	1575.8	11554	8160.1	0	2591.8	4381	5051.3	4290.9	3928.9	17685	0
sp_P28482_MK01_HUMAN	68042	20471	22897	13622	297000	16423	77744	32729	37690	22245	97239	120000	146000	223000	20967	391.51
sp_Q9NR12_PDLI7_HUMAN	8970.8	15380	81349	23430	75777	29403	40460	23254	0	31939	24532	34090	14421	55303	49213	0
sp_P43243_MATR3_HUMAN	94086	27408	610000	60238	21078	11566	57934	39434	20484	114000	49319	68419	47950	10332	20085	0
sp_Q9UMY4_SNX12_HUMAN	4274.3	257.37	0	1021.2	270.24	206.19	4143.2	652.76	9297.2	517.53	2811	543.46	3835.7	1936	422.16	825.52
sp_P15121_ALDR_HUMAN	1098.9	2800.8	1911.1	13232	517.32	842.33	1504.2	1837.3	1483.4	3323.5	34296	466.13	5618.5	1877.8	1112.4	0
sp_Q07955_SRSF1_HUMAN	166000	7881.8	698.04	34438	16378	70895	67454	13196	17653	22436	41770	27335	20138	17994	4570	5148.2
sp_P21926_CD9_HUMAN	28925	16808	123000	7778.5	21061	10429	15186	12686	14092	19622	6037.9	8784.1	18691	75684	6238.4	3199.4
sp_P14174_MIF_HUMAN	111000	42385	2593.7	62555	149000	9114.1	55563	9104.1	41390	33076	22458	31464	66552	15939	59704	6839.2
sp_P0DJI8_SAA1_HUMAN	11927	59659	5178.5	54081	52966	202000	23427	177000	21373	77864	7744.5	61975	185000	1930000	210000	2349.6
sp_Q99714_HCD2_HUMAN	50496	2817.2	0	11701	1061.9	2709.2	2818.1	1845.5	94379	4739.3	963.55	2178.8	3275.5	9081.1	7042.1	435000
sp_P01714_LV319_HUMAN	4630000	494000	0	505000	1360000	6770000	177000	520000	34292	532000	177000	7233	163000	4908.8	503000	20158
sp_P45880_VDAC2_HUMAN	82740	75499	10400	46898	106000	29912	22098	22298	38052	45610	59082	31314	26424	47917	24980	7718.5
sp_P78417_GSTO1_HUMAN	27710	14080	35476	1853.9	9609.5	1003.2	4202	2615.9	11864	6234.1	3744.3	11301	40071	8694.1	6052.7	0
sp_P12956_XRCC6_HUMAN	9353.4	6982.8	0	5140.4	7626.9	18964	2120.7	36231	89933	37884	3989.8	2057.8	2211.6	18097	8695.3	75739
sp_P17096_HMGA1_HUMAN	69655	20745	45268	29264	13446	11256	1206.7	10622	14894	12432	17367	9161	41468	12186	18576	0
sp_P10153_RNAS2_HUMAN	25476	40567	5902.8	22106	25177	12938	8932.1	3884.4	7843.5	41525	7368.9	37188	17033	11464	16204	1645.4
sp_P13987_CD59_HUMAN	17359	41625	68795	3293.9	18712	6456.4	20447	6242.9	0	10961	32733	23846	5211.9	9857.8	9268.5	0
sp_P12270_TPR_HUMAN	224000	103000	18278	68540	20842	20563	14351	44078	77296	37251	42272	37679	64309	24353	38573	104000
sp_A0A0J9YXX1_HV5X1_HUMAN	16693	11394	39404	11695	27700	13669	29703	11329	23713	44139	42511	14384	10822	34467	14840	0
sp_P48147_PPCE_HUMAN	128000	21567	3790.5	24012	44185	25289	13386	21097	680000	26177	14941	44781	20880	13344	23841	37370
sp_O75882_ATRN_HUMAN	142000	30370	8566.3	80083	6599.6	7343.4	3574.3	48452	46663	3847	54250	79840	4548.2	13079	40488	71975
sp_P36871_PGM1_HUMAN	25477	47677	118000	83816	300000	16043	96497	35925	23931	29028	7523.7	147000	32201	32922	10160	2942.1
sp_O15145_ARPC3_HUMAN	28418	6168.4	6897.2	8453.5	6382.9	7047.1	14489	6229.5	138000	9092.3	11169	8439.1	6312.9	4844.7	11739	2314
sp_P20908_CO5A1_HUMAN	117000	6765.8	381000	58852	11005	9738.8	21725	9530.7	0	42483	25348	19277	9946.4	8723.2	9554.2	0
sp_P07437_TBB5_HUMAN	7417.5	13333	0	9400.8	6879.6	17561	1231.6	26692	55260	2481.1	3019.5	5074.8	3427.5	9492.4	2845.1	15159
sp_Q07666_KHDR1_HUMAN	512.8	713.91	36009	1167.4	286.07	1672.8	396.48	1764.2	0	6406.3	1897.1	6605.7	2290.7	1474	557.65	0
sp_Q01469_FABP5_HUMAN	16525	19898	168000	11026	10729	9566.9	28923	8794.8	32593	12697	4777.4	20919	9158.1	12709	9035.9	5871
sp_P05109_S10A8_HUMAN	101000	24242	13278	27113	68348	32381	49302	36701	10769	45805	69274	46922	50878	4870000	2757.9	5318.9
sp_P55268_LAMB2_HUMAN	20503	10306	128000	8929.9	11082	10174	8862.2	16273	21081	29771	25788	31930	12009	9981.5	8665	7038
sp_Q9Y678_COPG1_HUMAN	4339.4	3155.5	186000	20504	49189	4715.8	6513.3	12775	0	3194	3592.2	4401.8	32543	6395.4	3441.4	0
sp_P20073_ANXA7_HUMAN	1775.6	818.45	268000	5949.7	18763	7332.1	4386.9	1399.8	0	10476	3528.2	15620	5233	12044	13520	0
sp_P02462_CO4A1_HUMAN	3741.7	15289	27929	2368	10706	7970	16061	7860.7	0	14573	0	15260	7805.2	10305	9590.7	0
sp_P04211_LV743_HUMAN	821.77	16535	6287.6	46426	42787	7374.1	5448.9	55778	0	51282	4965.8	124000	13237	31855	3164	0
sp_Q03135_CAV1_HUMAN	1123.3	1420.7	192000	5076.5	5230.9	2011	10957	2383.3	0	324.34	5276.7	20081	4362.7	2597.4	17679	0
sp_P61160_ARP2_HUMAN	24926	14387	3708	5702.4	5004.8	10482	3562	6618.4	18632	4524.5	12431	40207	10486	12593	17263	4657.4
sp_P00352_AL1A1_HUMAN	34631	3571.1	0	0	7082.6	51175	1754.8	19594	160000	10233	5076.6	1974.6	1519.4	74655	4884.5	72049
sp_P27361_MK03_HUMAN	195000	11855	93602	2589.6	12976	10697	21929	8736.2	32539	26274	16268	21202	24288	8024.3	8625.9	19309
sp_A0A0A0MT36_KVD21_HUMAN	1470000	331000	418000	148000	511000	113000	37332	227000	63249	239000	72804	27020	43735	32252	309000	5637.1
sp_P61081_UBC12_HUMAN	171000	4625.9	2019.5	5714.9	22189	37262	26509	8159.5	12646	20819	2917.7	36471	10404	9729.5	20182	5225.5
sp_Q12907_LMAN2_HUMAN	3185.5	2984.2	1047.4	14824	22872	1900.1	12837	4559.2	1482.2	3322.8	10534	2088.8	7841.3	1261.6	1898.6	0
sp_P55084_ECHB_HUMAN	13479	12433	18097	23543	13816	29860	21377	7410.1	20780	21039	10363	119000	26663	31072	7261.9	0
sp_P25786_PSA1_HUMAN	85456	5507.7	3491.2	3928.1	25200	3609.3	16463	4090.4	9636.2	1506.2	4213.2	9064.2	5373.3	1228	6096	12586
sp_Q01130_SRSF2_HUMAN	3801	2539.6	2915.3	15594	4477	2473.3	7099.2	754.22	4449.1	9522.1	1607.7	2703.5	1286.6	2277	1471.2	0
sp_Q99832_TCPH_HUMAN	17550	27291	7986.6	32846	57250	1829.8	17913	15792	8931.9	16994	2140.1	37467	6636.7	7502.2	20314	5050.5
sp_Q13162_PRDX4_HUMAN	22156	21252	7877.4	21012	54501	10416	8765.4	18933	6673.9	19719	32281	45119	25512	16095	12417	0
sp_P21964_COMT_HUMAN	57725	206000	3065.4	42738	110000	16926	96373	24885	90847	11272	93878	21101	24684	4165.2	18594	79916
sp_A0A0C4DH68_KV224_HUMAN	43541	103000	0	66423	152000	95370	7521.3	116000	3340000	152000	4822.6	8206.5	24938	201000	49928	1090000
sp_P11216_PYGB_HUMAN	233000	15684	4455.8	13441	48683	12503	14612	7054.4	19072	8348.3	9286.2	15801	28048	5693.6	32988	9496.2
sp_P28072_PSB6_HUMAN	27286	21717	93178	26999	17682	12937	18184	24340	5191.6	23726	19601	35718	22542	198000	11123	0
sp_Q15942_ZYX_HUMAN	53384	9623.8	8557.4	25295	5192.6	20870	9047.1	53704	8612.5	29758	0	70302	16647	32194	17419	0
sp_P30837_AL1B1_HUMAN	72353	23209	9017.8	10218	9769.5	12743	16345	9783.9	147000	50425	12320	7803	10410	11203	8103.8	75365
sp_P84098_RL19_HUMAN	3413.8	12583	199000	13097	13913	12582	4953.1	6845.3	0	15425	3807.2	21133	10310	4448.9	0	0
sp_Q9H299_SH3L3_HUMAN	5703.1	29557	147000	1684	15513	0	32977	28241	0	4490.4	10234	57686	5371.6	7354.3	36087	0
sp_P47755_CAZA2_HUMAN	63191	40083	0	21650	23808	7534.8	9270.4	45651	184000	11871	14444	32443	6802.6	21236	21013	23359
sp_P08574_CY1_HUMAN	42476	12882	0	2778.5	2568.1	24299	1540.7	3976.8	818000	10562	2241	1893.7	4706	32055	7724.2	297000
sp_O43396_TXNL1_HUMAN	5625.5	318.81	0	1301.8	500.16	729.34	665.95	557.31	12713	1248.6	1798.3	759.83	1025.4	1055.8	249.69	4742
sp_O43488_ARK72_HUMAN	1387.9	2391.1	12214	2439	33319	879.01	36127	3418.7	0	6357.7	2187.7	8402.6	8996.5	1785.2	19024	0
sp_Q13263_TIF1B_HUMAN	111000	26168	6672.9	8885.3	20581	12166	9694.3	22725	49493	14656	22394	31390	33743	25547	18487	24684
sp_P61353_RL27_HUMAN	24361	27298	1745.8	6211.1	9413.5	10077	3230.3	12285	2607.2	8812.8	2720.7	1524.8	6896.7	15335	6675.3	3958.3
sp_O95182_NDUA7_HUMAN	10200	4817.1	67174	2522.9	5947.7	765.81	1211.7	2977	0	6183.4	10501	21766	6684.6	5589	1349.7	0
sp_O15347_HMGB3_HUMAN	50838	32159	6994.2	14092	8675.8	2502.7	4023.5	23081	8888.9	4163	15088	14824	24774	2269.4	16771	6241.8
sp_P62873_GBB1_HUMAN	60393	16432	12233	22319	32998	43279	19440	43685	51892	43270	30505	63217	32008	42393	39161	59205
sp_Q00796_DHSO_HUMAN	3160.4	18150	10093	3452.3	20957	8572.5	7393.7	8784.3	0	5046.9	38265	11722	10997	2972.9	10045	0
sp_Q9BX66_SRBS1_HUMAN	103000	96753	0	67611	39408	65930	2254	57656	119000	73987	2249.5	4120.5	11699	15912	94624	9706.5
sp_P61254_RL26_HUMAN	2661.7	4993.8	50221	15430	36002	6674.9	28534	16785	3483	7862.1	28613	25744	9070.7	6884	18093	0
sp_P45954_ACDSB_HUMAN	39659	13997	65629	10217	8929.2	35139	13342	16515	55757	6917.7	7688.4	18718	30300	8936.6	18937	10491
sp_Q8WUM4_PDC6I_HUMAN	23300	17609	9912.9	1431.1	3075.2	7326.8	11775	28716	4536.4	24848	39457	11929	21347	5743.9	4288.9	0
sp_P01615_KVD28_HUMAN	385000	374000	12702	260000	747000	429000	457000	457000	106000	527000	269000	53227	643000	965000	261000	50418
sp_P16219_ACADS_HUMAN	330000	7224.4	3519.4	4658.2	5797.4	3700	27740	4453.9	1030000	2899.2	3451.6	1440	3091.9	3344.7	4391.6	7311.4
sp_P08134_RHOC_HUMAN	64658	5951.8	0	5711.8	11111	5941.4	1996.5	12592	14969	2819.4	1435.7	2148.7	2767.3	5918.4	1230.5	17853
sp_P83731_RL24_HUMAN	276000	11531	12321	8461.5	16993	2515.4	22699	21096	12078	11019	5290.1	26159	39243	9738.7	27542	7733.9
sp_O94905_ERLN2_HUMAN	123000	142000	18973	63867	15981	14689	9495.3	13018	60936	12906	19697	32362	23035	19695	14653	69522
sp_P60468_SC61B_HUMAN	75214	31853	78299	102000	22928	5823.2	44072	19348	4951.3	61342	59082	18863	5103.6	21645	51600	0
sp_Q9Y266_NUDC_HUMAN	8174.1	50589	62304	42276	53050	12722	76378	47855	0	5932.3	8361.1	61760	52251	37307	21929	0
sp_Q99729_ROAA_HUMAN	7133.3	2898.7	47110	4083.4	4457.1	1924.2	3013	5573.6	0	17974	6928.1	36236	17149	5518.4	10293	0
sp_Q9NR28_DBLOH_HUMAN	116000	20385	1894.7	16502	17731	22597	49728	12435	7090.7	16506	10727	9070.4	23576	5901	7662.2	3929.9
sp_P26447_S10A4_HUMAN	3871.7	377000	509000	111000	77332	158000	29390	26108	0	221000	41494	297000	55102	62169	130000	0
sp_Q14651_PLSI_HUMAN	4174.3	19567	0	48136	17694	4768.7	5888.1	1443.6	113000	4227.4	33276	5105	9388	14020	4551.1	8920.4
sp_Q00765_REEP5_HUMAN	40565	29220	11374	27474	50689	10349	27763	25697	8346.7	38018	22706	74305	40074	35741	18398	4774.8
sp_P26885_FKBP2_HUMAN	121000	45974	0	55643	43890	4220.4	21665	7218.1	19322	3862.6	29987	13458	2889	2801.4	2585	5452.1
sp_P55769_NH2L1_HUMAN	102000	38191	24661	43016	41173	40536	60692	62163	14657	20822	43405	36835	84428	16222	22053	6547.9
sp_Q15185_TEBP_HUMAN	2793.8	4986.5	81638	12320	8033.3	865.4	37344	3905.3	0	12224	8376.8	7072.6	5332.1	8541.7	684.95	0
sp_Q15393_SF3B3_HUMAN	41441	23650	0	11690	13201	15045	4219.2	8717.1	38989	33465	2056.9	3846.9	1979.8	37442	10363	5099.8
sp_P49257_LMAN1_HUMAN	188000	38690	19188	23294	38235	15624	16168	7233.8	25912	196000	15735	40120	9446.2	30612	16439	3441
sp_P31947_1433S_HUMAN	2787.4	386000	30537	355000	351000	270000	169000	346000	0	371000	21990	631000	2003.3	198000	277000	0
sp_P61006_RAB8A_HUMAN	8808.4	13284	975.62	2382.6	1954.7	705.13	5546.7	506.83	3768.7	1350.2	874.26	323.92	2404.7	154000	7457.5	2487.2
sp_Q16629_SRSF7_HUMAN	23230	17752	2825.5	12843	15345	18384	12526	15827	27349	7206.1	5613.5	10032	4014.6	39510	16875	2325.1
sp_P55145_MANF_HUMAN	36003	79530	8065.5	51374	8990.6	7454.9	5822.1	71241	10970	44016	3486.7	28688	6037	2622.5	0	2635.5
sp_P50914_RL14_HUMAN	279000	22647	45004	25077	12770	20481	10667	23606	42346	13023	8370.1	59584	20641	33590	35428	197000
sp_Q96KP4_CNDP2_HUMAN	243000	42346	0	16268	45569	16845	21767	8696.9	200000	8010.4	8917.3	37043	237000	61768	84071	41190
sp_Q9HDC9_APMAP_HUMAN	15359	24948	22565	175000	40248	7171.8	21165	29032	46643	182000	15218	41761	20906	10909	63000	7649.1
sp_Q13185_CBX3_HUMAN	46688	7752	13958	5399.8	10607	8956.8	9033.7	13551	23087	14685	15244	48626	6792.1	18984	12274	6596.2
sp_P63000_RAC1_HUMAN	28454	36925	48759	15191	33985	4577.1	7343.9	31273	23835	16644	32491	30986	14607	22114	11493	5831.5
sp_Q13347_EIF3I_HUMAN	7698.2	7197.3	105000	11808	2048.2	2895.8	5046.6	1077.5	0	2728.7	2640.3	2255	3766.1	2872.2	6294.5	0
sp_Q15019_SEPT2_HUMAN	13212	7199.4	10706	44925	16346	5600.9	2184.1	50473	415000	59896	20055	10415	5612.9	20173	16915	1597.5
sp_O60664_PLIN3_HUMAN	51765	5034.5	22635	2043.8	9554.9	477.52	13752	4808.6	4081	11532	15765	23003	4838.9	4628.2	7250.1	0
sp_P07099_HYEP_HUMAN	93540	10225	0	8056.3	44363	30287	9049.2	6852.7	131000	4187.4	3608.6	2879.9	7968.9	9884.8	3463.2	24543
sp_O00748_EST2_HUMAN	294000	159000	29039	30751	29936	3718.9	173000	58018	12747	34483	50501	26443	36702	81794	123000	0
sp_O14745_NHRF1_HUMAN	189000	61512	12670	9235.1	97000	28807	51099	24527	27219	19200	74749	18766	23721	42654	8947.4	2895.5
sp_O14773_TPP1_HUMAN	73077	108000	14767	12210	205000	3608.9	82888	101000	18682	7671.1	89802	6338.9	25535	6773.9	2895.6	6450.9
sp_P15088_CBPA3_HUMAN	6941	3293.1	4505.8	541.04	4528.2	7060.9	2830.3	591.69	12699	2674.4	1667	5589.9	3124.4	6408.4	2417.1	0
sp_P39060_COIA1_HUMAN	153000	25395	11337	36301	10949	24329	15144	27065	12095	29045	7308.1	5362.5	13139	59415	58102	3156.5
sp_Q04837_SSBP_HUMAN	45210	9674.8	15905	19308	84619	3725.4	56709	18827	8849.4	8282.2	22717	14266	7136.5	10293	4794.6	4539.6
sp_P55011_S12A2_HUMAN	64471	14627	7080	50717	18276	11021	52172	52263	51770	24971	8851.5	72010	73408	26582	89280	6554.7
sp_Q9BXN1_ASPN_HUMAN	16797	4207.1	0	2233.5	6796.1	1369.5	1052.7	1934.4	41993	819.2	991.04	2869.6	1360.7	877.16	1482.1	8418.1
sp_P00387_NB5R3_HUMAN	39805	7526.9	0	12275	17382	4290.8	695.72	8351.5	59982	2605.7	869.59	6499.9	2176.4	5252.6	17376	8250.6
sp_P26640_SYVC_HUMAN	88906	8082.1	0	14871	12345	11198	6888.6	11499	194000	21420	5919.2	14586	32308	20925	5838.8	96575
sp_O60763_USO1_HUMAN	80106	40138	80325	13720	7734.4	3832.5	4500	12793	139000	9146.7	2323.2	4637.5	3987.1	6498	5619.8	26386
sp_Q9H4A4_AMPB_HUMAN	2167.5	4363.2	56985	4552.2	4587.7	2287.6	3290.6	4823.1	0	4962.6	30143	0	29203	6283.4	3336.5	0
sp_Q00059_TFAM_HUMAN	417000	13017	16934	23353	8658	12648	7052.2	40681	23777	12936	13874	13459	4145.3	21585	5127.4	1506.3
sp_Q6XQN6_PNCB_HUMAN	12418	27411	2426.1	9217.6	2644.2	1513.8	4418.2	47126	4150.7	8084.5	2557.8	1648	15723	17617	27776	2612.4
sp_P06753_TPM3_HUMAN	4222	3359.7	78784	2262.1	18494	5788	4674.6	8385.4	0	20454	6872.4	10648	17298	5081.9	8782.5	0
sp_P12955_PEPD_HUMAN	2883.4	24231	22965	12719	0	6284.5	9027.2	10019	0	5037.5	17060	12791	4308.5	7247.7	12683	0
sp_P55735_SEC13_HUMAN	5508	4975.8	15497	16889	15271	7299.9	6775.4	6238.7	6288.9	4205.8	10732	13323	11290	4351.7	5538.3	0
sp_P07814_SYEP_HUMAN	17818	15539	31873	12312	23279	9417.2	77750	17177	0	21825	14379	64734	10367	9604.2	37956	0
sp_Q9BYZ8_REG4_HUMAN	33633	7574.2	0	12318	11952	13003	4245.7	14022	31188	19561	5337.1	21096	10992	12546	8685.9	20129
sp_Q9Y6C9_MTCH2_HUMAN	12912	7803.4	5236.3	11639	45254	8885.2	7860.1	14218	111000	21376	7248	32292	16868	18189	8337.2	502000
sp_P04899_GNAI2_HUMAN	42004	5993.2	1047.6	8179.7	2253	4666.8	31326	8173.4	19994	12763	8330.8	39090	10948	4710.3	6795.4	4030.9
sp_P62753_RS6_HUMAN	4130.6	4858.3	58152	2546.2	6905.5	8508.1	17414	0	0	12646	8764	16365	4651.6	3791.6	1296.7	0
sp_A0A075B6I0_LV861_HUMAN	7919.9	92301	3778.2	906000	447000	86707	84401	365000	4887.4	310000	41690	928000	58010	280000	61263	0
sp_Q15005_SPCS2_HUMAN	6176.9	25512	32013	20294	36110	13562	144000	12619	0	24519	251000	105000	171000	5858	9079.1	0
sp_P27816_MAP4_HUMAN	13571	9567.4	157000	10597	8063.7	12279	5794.9	15275	0	72862	29993	27898	16120	40425	62534	0
sp_P61077_UB2D3_HUMAN	10840	10086	698.18	8586.9	35844	7468	17795	17332	34335	24486	21425	4820.5	33616	28947	6480.3	8322
sp_P24666_PPAC_HUMAN	71239	7716.2	0	3056.6	19656	24789	1941	6745.4	323000	26201	2982.4	2195.1	2176.1	2356.5	19133	167000
sp_P0DP25_CALM3_HUMAN	16845	4966.6	6036.3	4811.3	31707	5845.6	31099	13128	87361	8301	46548	4816.7	11986	944.36	16647	27477
sp_O15372_EIF3H_HUMAN	120000	7407.9	8217.2	1082.6	8239.2	1669.6	4186.7	5846.4	0	7557	2120.3	2941	4065	9826.9	10492	0
sp_P09871_C1S_HUMAN	480000	164000	18212	121000	94606	116000	80295	147000	154000	105000	42698	28984	105000	249000	98439	57841
sp_Q15717_ELAV1_HUMAN	59438	29893	6376.9	24472	379000	16984	57793	19379	266000	12373	23926	32375	78366	17718	130000	13441
sp_P61313_RL15_HUMAN	3747.1	12321	33094	32595	72866	3297.5	13599	86828	2225.1	51371	73079	15868	55358	26911	9034.6	0
sp_P30046_DOPD_HUMAN	8286.4	12654	0	7827.4	63671	34386	3865.9	4713.4	306000	81655	8949.8	1401.2	3493.6	3534	6957.6	110000
sp_Q562R1_ACTBL_HUMAN	7574.6	4804.7	0	11445	4798.6	10695	1826.3	10001	83428	27397	2680.6	11468	3911	1024.1	8072	35763
sp_Q96HR9_REEP6_HUMAN	206000	5384.9	3421.3	16144	123000	3118.4	176000	6845.2	20326	18918	5083	87368	18352	5800.3	7446.6	25736
sp_Q9NYL4_FKB11_HUMAN	2770.7	5371.7	0	2393.5	0	27256	3479.2	31628	100000	80050	16580	1367.7	51200	13292	80692	10494
sp_O95810_CAVN2_HUMAN	13188	19149	206000	60374	33267	46657	18977	51180	1483.6	54053	45523	121000	22129	42258	26811	0
sp_P84243_H33_HUMAN	29834	4379.6	0	5430.6	8459	778.7	3477.1	2159.4	209000	3180.7	1591.1	318.04	2759.6	1659.5	2055.3	183000
sp_P80297_MT1X_HUMAN	6692.9	16747	79442	4829.9	12281	7384.4	17523	12259	0	4849.5	17308	10463	6580	15126	9416.7	0
sp_P07858_CATB_HUMAN	32695	11177	9782.4	31485	32787	18052	20417	17094	5895.3	750.56	22225	213000	25660	50224	43687	978.82
sp_Q9Y2B0_CNPY2_HUMAN	63994	5889.4	6989	11503	28135	1498.5	46501	13092	12088	7254.7	6297.9	25571	25907	7371.3	3587.8	9082.1
sp_P51452_DUS3_HUMAN	119000	27084	27192	15226	9259.2	11726	10789	25058	33158	12415	106000	69830	17087	17583	22105	16992
sp_P08572_CO4A2_HUMAN	85150	37517	167000	13458	21968	32849	18851	15932	48240	7328	34281	44346	17066	70238	6032.4	8124.6
sp_O60844_ZG16_HUMAN	19692	15412	27903	4201.6	2219.4	2759.7	9538.2	6738.2	20280	10143	6960.9	6331.4	5292.5	9114.3	14516	1916.9
sp_P15169_CBPN_HUMAN	38292	79603	223000	111000	63351	95644	79515	134000	5431.4	87296	88080	56452	178000	89695	130000	587.35
sp_P52597_HNRPF_HUMAN	119000	137000	40122	53014	36971	4680.6	189000	41701	31618	19450	12944	120000	44613	41902	55629	2097
sp_P07954_FUMH_HUMAN	145000	52485	17783	15995	21970	15399	7468.4	25838	37432	22175	23643	47130	36101	48726	20946	18801
sp_P35268_RL22_HUMAN	14450	2741.3	5235.2	7253	9327.7	18836	5102.9	56240	4693	14890	7087.6	19035	2048	5504.3	6457.7	391.56
sp_P35637_FUS_HUMAN	51113	36839	472000	27308	87649	76579	64523	47999	166000	68208	52951	102000	28264	65795	23417	78028
sp_P07942_LAMB1_HUMAN	37755	6538.5	0	6391.1	21369	8011.9	11034	32904	129000	5251.9	5129	8707.3	15613	3256.3	2986.9	37149
sp_Q07507_DERM_HUMAN	52758	72984	79266	20754	25500	15381	103000	19724	423000	19193	20399	19263	5768	40032	17275	20807
sp_P22352_GPX3_HUMAN	161000	30621	2553.1	31790	21976	19071	28429	24997	41464	45730	16683	129000	16321	9600.6	41598	17758
sp_P52209_6PGD_HUMAN	9890.2	14621	30750	55256	33279	18542	10528	8050.4	13533	53672	13617	66892	12031	20539	42617	25723
sp_P42126_ECI1_HUMAN	226000	5378.6	4546.7	5848.2	2952.1	7251.5	683.12	4069.1	7505	12526	11251	12859	7600.6	10054	850.08	1173.8
sp_P01701_LV151_HUMAN	0	6626.6	5133.4	23580	16253	9098.8	12178	5369.1	29510	21386	416000	44977	3343.3	36105	23850	9177.4
sp_Q9ULZ3_ASC_HUMAN	16643	28095	151000	29607	81484	21826	8755.8	53509	190000	19832	6143.2	20454	19801	15919	32270	277000
sp_Q9UJ70_NAGK_HUMAN	40450	20456	673000	18150	25857	8854	15588	18582	19242	21970	83353	27906	12873	14087	10280	7601.1
sp_P0DP07_HV431_HUMAN	75847	550000	11291	229000	423000	4040000	256000	344000	30325	354000	164000	30706	436000	39979	338000	7773.9
sp_P12259_FA5_HUMAN	48921	68447	165000	19063	81946	18570	45085	15875	6022.8	22978	36125	9769.7	42973	27045	27852	2783
sp_Q04941_PLP2_HUMAN	20130	11051	47397	19785	11140	53791	8727.5	13555	0	3297	61153	72402	15840	16143	33387	0
sp_Q9BQ61_CS043_HUMAN	244000	1979.5	0	2925.8	15431	1166	6583.4	2329.8	621000	625.4	515.54	318.32	2375	653.79	10120	9543.2
sp_O75340_PDCD6_HUMAN	29125	19107	0	7164.9	15383	673.25	6294.5	20655	284000	4693.7	2240.7	1220	2324	3206.9	20301	55348
sp_P49006_MRP_HUMAN	28711	19642	696000	15607	16005	5438.5	60277	11688	0	6894.5	56253	39535	7575.4	15455	5302.5	0
sp_P02656_APOC3_HUMAN	32141	61143	0	6636.1	1460000	22704	4485.7	4895	775000	112000	58018	12481	98525	58502	41373	617000
sp_P02533_K1C14_HUMAN	60688	52581	48974	36818	99804	27711	202000	45701	5458.2	49852	279000	126000	17859	2429	29849	0
sp_Q96QK1_VPS35_HUMAN	29964	16131	4918.4	17002	130000	16384	31921	2318.2	56725	89651	16216	53500	43857	26273	96034	15463
sp_O94826_TOM70_HUMAN	207000	41797	6082.1	93836	40713	26978	34657	55071	14499	8622.2	38029	51591	82007	23617	41697	6102.9
sp_P28065_PSB9_HUMAN	3494.1	9226.3	278000	982.34	13948	1608.2	7328.6	15036	0	3003	2773.5	23975	4075.3	6687.1	4004.8	0
sp_P02652_APOA2_HUMAN	9116.4	950000	35655	688000	1620000	449000	443000	632000	0	623000	517000	956000	370000	662000	481000	0
sp_P53007_TXTP_HUMAN	32916	34802	880000	15944	45899	6819.9	3176	4198.3	71187	22799	1758.4	37148	34301	6250.3	4390.7	61380
sp_P51665_PSMD7_HUMAN	35154	11869	27726	1332.6	5176.3	122000	3387.1	9863.2	11838	12383	3121.3	4209.5	2061.8	22060	3782.5	0
sp_P62899_RL31_HUMAN	12722	22510	18891	44290	12261	14562	26474	37429	8228.4	63357	316000	385000	11092	10931	31779	0
sp_Q92597_NDRG1_HUMAN	20719	14046	318000	20352	35399	15760	23856	34284	0	9626.1	155000	111000	102000	13894	7364.6	0
sp_P17980_PRS6A_HUMAN	12541	3828.5	0	5546.9	6599.9	5943.5	2005.3	13673	102000	282.87	1137.4	3033.4	13826	10823	41892	63059
sp_P63261_ACTG_HUMAN	81570	16007	0	10073	38953	8463.8	10987	8714.9	344000	6376.5	20887	5312.4	46094	8106.3	5957.2	41541
sp_P12236_ADT3_HUMAN	11812	3041.8	0	7407.4	6919.7	780.72	3505.1	1322.6	101000	2281.1	2397.9	2451.1	3106.6	9369.1	2911	73534
sp_P0DP09_KV113_HUMAN	69062	860000	7689.1	465000	1540000	580000	195000	260000	18849	751000	241000	42491	38201	34931	389000	2508.6
sp_P01706_LV211_HUMAN	21131	82840	2079.6	167000	14779	44975	16164	28648	6901	18596	9891.7	49334	20891	285000	41521	508.4
sp_P01594_KV133_HUMAN	1400000	334000	749000	247000	403000	75865	55758	76258	45615	180000	73337	384000	160000	212000	168000	8358.9
sp_Q9UHV9_PFD2_HUMAN	52847	2302.9	3470.1	5038.6	6100.3	3046	13557	1764.2	14933	4089.8	5727.3	6858.2	35767	1895.9	7509.1	9779
sp_Q07021_C1QBP_HUMAN	42214	17101	0	7628.4	17642	15226	51345	11345	426000	7988.6	5965.8	8361.5	12439	8123.1	9787.5	324000
sp_P35270_SPRE_HUMAN	73686	48459	3417.1	20078	312000	21692	48239	101000	143000	21867	36031	3472.2	24920	28617	19076	46755
sp_P08571_CD14_HUMAN	11201	15792	36059	7897.5	31116	29017	9622.5	12635	174000	72487	4999.1	33303	20263	13477	7597	92387
sp_A0A0G2JS06_LV539_HUMAN	15759	41486	124000	31551	97157	14428	13207	72613	6667.9	40563	29977	49599	10743	48886	22199	0
sp_Q86U42_PABP2_HUMAN	1150000	136000	0	13792	28356	34014	18401	70498	101000	48441	8789	14326	101000	91816	24240	521000
sp_Q53GG5_PDLI3_HUMAN	48667	35422	0	2964.8	6757.2	3473.5	17970	6450.1	165000	4604.3	6554.9	10593	6872.5	3789.9	26053	59013
sp_Q9HCN8_SDF2L_HUMAN	59033	10585	13761	10963	7006.7	15455	3897.2	2510.7	16293	11357	17501	74555	5239.5	22383	10148	11032
sp_P01704_LV214_HUMAN	9033.5	64543	39384	132000	56505	40337	13877	109000	11009	27864	38484	30604	43124	11926	68374	391.26
sp_P05386_RLA1_HUMAN	24974	20460	0	5178.8	15749	4907	16028	2597.1	560000	32638	3535.3	13943	9809.3	3572.4	18922	38347
sp_P02741_CRP_HUMAN	82868	74800	40317	193000	41188	391000	29296	128000	21465	51832	28639	85350	375000	861000	154000	0
sp_Q9Y3D6_FIS1_HUMAN	70475	5003.8	37535	12727	34953	9598.1	4607.7	4018.2	71210	9678.7	8734.8	38702	14195	16311	13980	53806
sp_Q14BN4_SLMAP_HUMAN	258000	38487	2772.8	17905	28947	22289	23270	63324	136000	10304	58086	105000	19457	44644	8396.2	35310
sp_O14818_PSA7_HUMAN	7896.9	23847	3856.2	14584	52938	4184.5	51419	18721	14838	14648	20835	16453	6980.6	36200	11328	2207.5
sp_P22234_PUR6_HUMAN	98001	37906	2666.7	59543	135000	14810	6660.9	24809	264000	6683.4	33352	9276.8	40026	11782	16395	38009
sp_P31939_PUR9_HUMAN	92788	73165	4971	8836.6	61227	37311	17071	89257	989000	172000	21792	151000	37758	15533	7304	14157
sp_Q15029_U5S1_HUMAN	173000	5073.4	3086.4	975.55	17087	4715.6	18922	6306.7	10362	8849.2	5290.9	7331	11016	9402.1	19588	2025
sp_Q9BUT1_BDH2_HUMAN	471000	52019	0	7129.3	4881.4	4582.5	12750	3015.7	57553	98904	5228.3	13739	14992	146000	5893.4	9270.4
sp_P14854_CX6B1_HUMAN	166000	6807.3	5747.6	17032	9574.1	45783	7112.3	10640	19965	43465	12151	27827	8397	6848.5	38784	5839.5
sp_P25788_PSA3_HUMAN	32865	10411	7899.1	23582	17707	10274	9881	7784	420000	11662	15378	34788	18471	4429.4	8280.9	32127
sp_Q9H0E2_TOLIP_HUMAN	17282	1100000	149000	866000	1250000	397000	755000	986000	252000	854000	2120000	2650000	1270000	10273	602000	108000
sp_P61970_NTF2_HUMAN	82927	8459.4	0	5761.4	57599	4958.7	6586.2	3661.8	329000	4120.8	4667	7666.1	18741	4675.7	4768.2	19273
sp_Q9UGM3_DMBT1_HUMAN	23305	7235.6	0	6812.5	28956	1334.2	26669	6177.5	27312	6984.3	3925.5	7284	4172.9	1697.8	3656.7	11080
sp_O75368_SH3L1_HUMAN	24110	1387.9	24242	9434.5	10014	1515.6	14070	1422	3820	22290	4594.5	19567	2037.5	23850	33354	0
sp_P61086_UBE2K_HUMAN	1752.1	3294	3662.9	813.31	4711.3	708.38	4558	508.23	2966.2	8268.8	4688.7	6614.9	6902	2296.3	3595.9	0
sp_P21695_GPDA_HUMAN	31662	6602.6	0	1214.9	3584.1	27349	9543.9	14452	24479	617.47	11082	2195.7	5366.7	2233.7	27536	4321.8
sp_O75348_VATG1_HUMAN	20930	4095.4	0	2265.9	14116	521.45	2075	653.13	48159	6713.9	6004.2	47076	7569.9	1705.7	5075.4	7763.9
sp_P04066_FUCO_HUMAN	46100	163000	6452.2	2246.5	18934	4241.7	19950	213000	83792	177000	3614.8	9146.1	73532	4340.2	90405	22863
sp_Q07654_TFF3_HUMAN	358000	8566.8	7802.1	8529.5	5409.2	5561.2	71069	22298	11524	5840.3	6398.4	49543	5163.1	1066.7	31741	4464.4
sp_P04080_CYTB_HUMAN	120000	36763	6583.7	13983	10494	14855	10963	32105	13398	14833	6641.9	39530	15471	23937	18788	5872.1
sp_Q06210_GFPT1_HUMAN	86133	14917	8987	28960	18260	9763	16812	27645	80551	61585	41864	135000	16590	38537	56104	17840
sp_A0A0C4DH25_KVD20_HUMAN	13056	137000	4988.3	48411	98438	1774.1	22136	6554.5	7088.2	94053	3419.5	11256	67929	40431	59321	3947.4
sp_P39059_COFA1_HUMAN	78135	12435	12701	39651	15355	24860	33329	40651	31899	37110	21577	54288	29178	48866	10852	13031
sp_P61769_B2MG_HUMAN	7616.1	25494	163000	5260.7	10552	6692.4	10359	7641.7	0	2683.3	1722.7	71122	2436.1	16407	6640.5	0
sp_P51571_SSRD_HUMAN	110000	59874	0	37332	60263	5640.7	7339.2	5013.1	178000	999.35	10913	1931.4	2928.3	10575	36862	40127
sp_P63173_RL38_HUMAN	8623.2	2764	0	1117.3	1888.7	600.23	3083.1	1412.5	15600	1651.1	1240.7	770.02	11302	979.76	501.74	2386.9
sp_P08559_ODPA_HUMAN	1709.6	13476	38063	12085	8139.8	4017.4	17801	12109	0	3037	2749.4	34321	8876.6	4763.7	5516.7	0
sp_Q9Y281_COF2_HUMAN	39965	2697.5	0	6751.9	4461.5	7729.4	3875.7	1648.6	88623	4624.4	4249	624.13	4842.7	4812.5	7571.3	38808
sp_P49721_PSB2_HUMAN	38508	22739	2143.9	5971.1	10197	11159	163000	11671	314000	7860.9	13705	3191.9	5755.3	8479.7	9026.4	3234.7
sp_Q9Y4W6_AFG32_HUMAN	96557	18679	12697	46660	47529	6589.5	35069	24653	29074	13548	20310	10906	24430	13616	36942	8218.5
sp_Q7L576_CYFP1_HUMAN	72629	5617.2	13948	34860	7370.1	10096	11425	4051.4	23655	10731	10674	68632	20378	21871	13833	104000
sp_Q16531_DDB1_HUMAN	9593.5	15628	2317.8	9227.4	1768.2	9642.8	2981.3	556.81	3042.5	6588.3	5640.5	3948	6095.9	3722.6	765.63	0
sp_P12004_PCNA_HUMAN	103000	13497	5867.6	12579	3940.7	2221.3	8405.5	16656	18571	8095.6	31631	14109	36387	2254.1	2116.3	3908.1
sp_Q9H8H3_MET7A_HUMAN	85468	32923	20956	22313	35889	29963	36937	24055	9532.6	43352	18720	17301	13884	13815	21855	243.32
sp_Q13630_FCL_HUMAN	15443	13105	4773.1	14402	29502	1888.9	18562	10246	7788.6	9575.9	4203.2	22736	3928.7	491.77	1962.5	3531.2
sp_P56537_IF6_HUMAN	17897	37445	2334.7	2337	18179	6628.5	79466	27197	10888	8111.4	14879	15466	22658	29156	38664	4814.7
sp_P61923_COPZ1_HUMAN	33140	12527	8310.2	67762	47970	11969	25849	90009	16003	15866	56365	55140	30235	117000	54579	229000
sp_P28066_PSA5_HUMAN	37039	51660	19932	52519	129000	36009	25204	90008	5105.5	10252	54402	34005	27623	10991	27526	587.34
sp_Q92598_HS105_HUMAN	4903.1	58395	20993	43344	5538.9	17300	8792.3	14568	17401	75096	63601	90577	61617	8394	3636	0
sp_P27105_STOM_HUMAN	112000	7982.8	51841	2752.8	4342.9	2563.3	8478.4	4271.5	0	3040.7	10677	7870.5	4106.3	4669.1	824.88	0
sp_P82979_SARNP_HUMAN	2264.2	6922.9	3491	8608.8	11624	5754.1	3398.6	8968.4	2223.8	1111.4	5326.7	8738.9	2506.3	6698.1	13384	1368.6
sp_O95292_VAPB_HUMAN	1462.5	3079.5	1047.5	1650.7	7646.9	1014.1	926.48	2732.8	0	3079.7	5872.8	6456.6	3732	1958.4	2532.1	0
sp_Q9UIJ7_KAD3_HUMAN	12887	24435	4370.6	4304.5	22259	22518	50729	11399	8384.7	33998	7368.9	26016	20455	32952	21396	3712.2
sp_P42677_RS27_HUMAN	10402	8260.3	2760.7	3302.1	3972.6	3314.4	4289.1	7369.9	13964	5330.1	19388	3630.2	7107.8	19493	1368.4	4303.1
sp_Q9UBS4_DJB11_HUMAN	42491	4189	0	902.73	3190.9	2273.4	2025.5	1807	38765	4355.8	1640.3	11110	4506.6	2018.9	11288	13618
sp_P15954_COX7C_HUMAN	2341.6	9014	101000	0	34194	5388.1	14293	1396.2	0	9909.1	14988	49417	24093	7900.9	40868	0
sp_P11413_G6PD_HUMAN	31355	7170.2	12501	7521.6	2310.7	5282.4	2433	707.18	28308	5633.5	10891	4495	8105.8	3250.1	8715.1	0
sp_O94875_SRBS2_HUMAN	257000	2985.1	5776.5	45972	24662	4832	8260.3	33656	6604.3	42663	3689.9	8662.2	3159.4	2755	12091	1833.9
sp_A0A075B6S5_KV127_HUMAN	3559.6	217000	214000	12595	148000	135000	12808	746000	0	26738	66858	86695	9237.7	288000	155000	0
sp_P62829_RL23_HUMAN	6943	16095	77539	14483	31852	5631.3	3069.2	14005	0	33740	15961	40419	2344.3	9080.1	19052	0
sp_P18085_ARF4_HUMAN	30548	50158	20017	4834	19745	4301.6	17236	14296	3122.1	61141	14091	92012	3746.6	2748.7	16540	0
sp_P29966_MARCS_HUMAN	991.45	170.45	27467	3895.5	17419	263.87	2477.7	964.83	0	1567.9	5883.8	2701.1	18856	2791	1179.4	0
sp_Q8N163_CCAR2_HUMAN	32522	10854	7631.3	2735.2	6050.7	28570	10566	4324	4446.7	3192.5	20031	25930	7574.7	6101.9	2842.3	0
sp_O15400_STX7_HUMAN	155000	17627	105000	20846	10170	42232	22362	9914.4	36788	37345	17376	73983	14831	5029	32688	4874.2
sp_P40429_RL13A_HUMAN	1744.1	1122.3	0	215.57	959.6	321.01	867.52	418.21	84443	1114.9	1577.3	897.71	1758.3	0	821.03	29118
sp_P0C7P4_UCRIL_HUMAN	2291.8	8796.2	2706.5	1329.8	9584.5	7424.3	833.41	39311	1483.4	4635.8	6184.8	15325	4410.2	43897	4395.2	0
sp_P08246_ELNE_HUMAN	9802.4	1154.7	10508	13926	5838.1	8245.2	13214	17911	6790.2	4713	3182.5	22700	13958	18330	6346.1	2004.3
sp_P19404_NDUV2_HUMAN	2863.9	3510.4	0	6634.6	1237	5481.5	7272.1	1776.8	116000	846.3	927.19	1247.9	5348.5	6318.2	2247.7	9970.2
sp_O00515_LAD1_HUMAN	5132.5	2324.9	70785	11510	6484.9	949.14	11242	1957.4	0	1563.5	26991	30474	10477	10760	18061	0
sp_P15924_DESP_HUMAN	527000	70222	5559.6	35356	64710	15056	141000	57407	18140	13954	151000	46469	49147	19703	53296	4358.6
sp_P35914_HMGCL_HUMAN	4311.6	9679.8	52528	1852.1	2802.7	3066.8	4516.7	1998.2	0	6830.7	1261.8	6112.6	3139.2	39303	6452.9	0
sp_P01034_CYTC_HUMAN	948000	243000	1047.6	6540	18637	3884.4	7549	5886.7	16880	8980.8	4656.6	19809	167000	6379.1	12014	6267.9
sp_P10253_LYAG_HUMAN	20035	9992.8	13190	13614	11808	5522.8	8256.9	14331	595000	9764.4	10525	37402	8407.1	28380	14817	48554
sp_O43399_TPD54_HUMAN	250000	49109	84793	13011	38885	14162	21776	21220	18184	19326	29474	73231	44589	21121	39911	4118.6
sp_Q9BWD1_THIC_HUMAN	214000	44425	4760.1	6317.8	72594	3171.8	25460	51241	176000	33674	9399.5	131000	12851	7460.8	40274	13422
sp_O43324_MCA3_HUMAN	49943	6339.9	0	51045	15040	4074.5	6671.9	5614.3	458000	6853.1	2184.1	5099.1	7204	6795.2	35392	32976
sp_Q6UWP2_DHR11_HUMAN	712000	44834	0	38462	6267.1	2522.5	3539	25168	22040	7374.3	4261.9	4801.4	7241.7	20442	6072.9	9154.9
sp_Q02338_BDH_HUMAN	2241	15115	5989.4	27407	30557	11373	9735.4	54109	179000	7203	3488.7	4364.9	16211	46613	82011	31865
sp_P80723_BASP1_HUMAN	97033	9059.5	122000	7321.2	4956.9	12788	12639	2298.4	1481.6	5923.8	2455.6	8604	4778.7	1904.5	6161.7	0
sp_P24534_EF1B_HUMAN	63528	132000	159000	28292	54962	72198	38563	39663	18437	380000	23726	82260	27861	82714	67155	8810.2
sp_P16615_AT2A2_HUMAN	1763.9	20187	79878	8163.4	9898.7	7527.9	8375.3	20493	0	16796	22949	15089	4137.7	1225	1590	0
sp_O43169_CYB5B_HUMAN	3512.8	4152.7	0	1808.8	3615.3	1372.1	2363.7	2365.6	56012	2845	1258.6	2583.6	1889.8	2174.9	2210.3	216000
sp_P53621_COPA_HUMAN	26874	19089	3423.3	8700.9	62856	9625.9	11122	9728.4	63641	7153.6	31893	10522	16100	6493.9	15873	10851
sp_P29536_LMOD1_HUMAN	396.65	645.42	58022	786.42	5041.6	82.381	1649.1	7890.6	0	7631.2	2410.1	1199.9	1688.4	593.29	999.91	0
sp_Q15046_SYK_HUMAN	793.41	13787	45030	12376	14315	9419.8	6282.7	4449.2	0	3350	4444.9	28548	4791.4	10974	7078.9	0
sp_P22061_PIMT_HUMAN	106000	49332	3347.1	42024	25118	15407	64364	51676	205000	26964	21155	8562	19463	37876	62522	84633
sp_Q8IUX7_AEBP1_HUMAN	24901	31112	89410	13911	33686	26806	27014	27733	0	68691	134000	73738	155000	34689	10806	0
sp_Q9Y6C2_EMIL1_HUMAN	30586	2750.5	125000	3250.6	3649	5812.6	6605.8	12075	6900.7	6195.7	20362	77663	2139	12811	6484.2	0
sp_P63244_RACK1_HUMAN	158000	27306	30633	22957	28618	7599.2	23855	13021	18563	4301.8	33104	21506	21483	7147.5	9656.6	4184.9
sp_Q92506_DHB8_HUMAN	167000	65976	0	17602	185000	835.13	190000	13829	36061	26327	21565	93028	1788.2	5576.4	9147.4	33659
sp_P61009_SPCS3_HUMAN	14823	30403	11556	30203	12354	5746.2	22090	9538.2	6029.3	8205.2	12310	6638.7	8563	1753.4	4298.2	0
sp_P49588_SYAC_HUMAN	4360	14551	247000	14791	4067.8	10913	8936.4	16840	0	34502	4532.5	27680	8513.6	8577.9	18183	0
sp_Q13642_FHL1_HUMAN	5265.3	2358.7	46017	8027.5	18700	2678.1	3265.2	14621	10617	80845	21101	4311.6	1690.6	7186.6	4886.6	0
sp_P56556_NDUA6_HUMAN	2017.6	4766	4062.2	3994.8	2462.6	43581	6297.6	7665.2	0	65281	10247	13189	3900.7	1957.6	562.62	0
sp_P11279_LAMP1_HUMAN	23360	34996	57413	10239	17855	39036	34897	59070	12492	100000	10918	200000	4944.3	10187	16964	873.91
sp_Q9Y3B3_TMED7_HUMAN	407000	27612	0	9905	70796	31452	40829	17808	148000	32141	33199	18113	14090	7416.5	10371	88621
sp_P00568_KAD1_HUMAN	11470	11169	36012	975.58	9286.8	932.75	1842.1	10259	0	5359.8	26526	10994	19251	11448	2092.8	0
sp_P49207_RL34_HUMAN	1674.2	10334	374000	4721.4	13702	18315	8327.6	3907	0	5742.7	2726.5	12496	1534.2	6083.6	5213.6	0
sp_Q9Y3I0_RTCB_HUMAN	128000	30087	2192.4	32892	38641	18908	31180	28073	241000	178000	28478	22645	66943	5836.7	164000	23460
sp_Q9P2M7_CING_HUMAN	2933.5	31249	76569	3497.1	25045	13567	30986	9244.3	0	19482	7954.8	13474	21889	3771.1	21118	0
sp_Q96HN2_SAHH3_HUMAN	687.35	4137.7	1681.7	6050.5	1495.3	1939.5	1369.8	6567.4	3073.4	3820.8	7642	5712.5	7239.6	5753.9	2518.4	0
sp_Q9Y5J9_TIM8B_HUMAN	187000	5339.2	8342.6	32957	14212	9920	29502	13840	17826	29056	59354	20770	18573	252000	23250	14411
sp_P50502_F10A1_HUMAN	66597	13043	10674	9612	10802	19421	8526	52059	14654	36999	70478	46464	7665	37225	48447	3552.4
sp_Q1KMD3_HNRL2_HUMAN	19698	1986.2	0	16547	14254	9777	7628.3	8352.6	46661	6080.5	11600	1497.8	3955.6	2987.6	14429	224000
sp_P30043_BLVRB_HUMAN	28021	27401	603000	29979	58847	52569	60224	32940	11448	9833.6	16871	48469	33820	52308	12931	7235.9
sp_Q14914_PTGR1_HUMAN	70602	24036	860.78	7742.6	24585	10460	4211	30856	4455.5	8886.9	72217	84931	52485	12870	14680	0
sp_O75608_LYPA1_HUMAN	50687	9824.5	1745.9	7989.9	17218	4894.1	4428.8	4410.1	16108	14559	3478.3	5980.5	17942	10061	12651	6669.7
sp_P21980_TGM2_HUMAN	5249.4	10837	10582	7093.7	7429.3	4607.2	12139	13321	12626	8682.7	2571.3	1460	5854.7	5229.3	3974	637.39
sp_Q15436_SC23A_HUMAN	2922.5	435.47	127000	12568	1704.5	2260.1	3638.1	1941.1	0	1345	1121.4	6421.9	11004	10747	29261	0
sp_P04229_2B11_HUMAN	991.55	10136	105000	4565.1	18201	24744	12804	4994.9	0	2809	9925.3	2230.2	5339.4	2716.1	3524.4	0
sp_Q9BQE5_APOL2_HUMAN	16486	15280	131000	5254.6	64044	34679	35690	45533	0	6669.9	16026	25516	14571	37802	34452	0
sp_Q96HE7_ERO1A_HUMAN	28202	9191.1	11534	4540	16797	15876	2832.2	3628.3	12508	2598.5	45967	29579	35120	1126.4	4285.3	0
sp_Q8N0X4_CLYBL_HUMAN	73272	13190	2931.4	9679.9	7012	11565	44954	31552	7783.4	10315	6725.9	112000	36033	19854	18516	3242.9
sp_P09104_ENOG_HUMAN	55351	10359	40264	2830.9	8268.5	6728.1	13924	6579.6	2225.3	9666.5	10738	17773	3284	1225.2	10996	0
sp_Q6YN16_HSDL2_HUMAN	26151	15034	0	23302	5519.4	4039.4	1639.7	16182	149000	9706.4	2442	2131.1	2613.6	10297	10035	26529
sp_Q5T749_KPRP_HUMAN	19967	30042	8119.2	5545.4	31227	13353	78715	20573	5192.1	18838	48824	32897	10459	2626.4	7531.3	0
sp_P23193_TCEA1_HUMAN	30323	29060	397000	13157	20187	11990	40071	7144.4	0	12690	2814.7	22170	28472	38631	27061	0
sp_P00167_CYB5_HUMAN	1861.2	910.08	2467.2	1274.2	321.24	308.66	1440.2	1020.5	3613.8	2707.5	817.95	645.87	476.04	570.3	2163.7	587.24
sp_P25685_DNJB1_HUMAN	29756	11457	14623	4180.9	52397	9808.1	24194	2357	5587.6	9542.8	8358	52708	20695	9362.5	19235	1727
sp_P30459_1A74_HUMAN	1759.1	1123.5	72000	13031	10656	2609.9	239000	3832.6	0	9524.3	12894	10942	157000	14591	4738.3	0
sp_A0A075B6H9_LV469_HUMAN	32924	99781	76820	360000	447000	186000	103000	292000	41886	278000	81962	362000	87019	182000	65098	18112
sp_P62318_SMD3_HUMAN	42335	23497	6097.6	72833	3238.7	39022	82795	11233	23632	4053.6	25834	17251	73919	7278.8	3546.8	6632.6
sp_P20851_C4BPB_HUMAN	22037	33462	79976	17123	42642	27241	5473.3	39400	0	40160	3195.7	34796	21489	40985	53440	0
sp_O15230_LAMA5_HUMAN	9657.9	9862.1	143000	15130	140000	4958.3	28776	12265	0	8298	9605.6	21170	5778.3	8184.9	6574.7	0
sp_Q9HAT2_SIAE_HUMAN	25353	21759	55589	29352	107000	32985	157000	26230	26777	55799	126000	107000	43462	10540	63035	16081
sp_Q86UE4_LYRIC_HUMAN	121000	28204	105000	51791	18628	11035	66163	10706	4657.4	16069	24002	142000	18409	6744.1	8131.8	6132.6
sp_P35555_FBN1_HUMAN	40697	5868.2	219000	204000	5539.4	21628	11122	35916	12055	19353	80768	78067	14569	6699.5	2236.5	0
sp_P00966_ASSY_HUMAN	11622	10996	6147.2	1186.4	4415	6474.5	10109	3373.5	15757	13406	297000	12387	9677.6	1574.3	33106	3587.8
sp_P13693_TCTP_HUMAN	1719.9	30260	84675	15476	52755	1476.5	13846	3014.2	0	15080	6168.4	13554	9191.5	34364	15484	0
sp_P59666_DEF3_HUMAN	7359.9	16748	1670000	20178	9684.9	37811	27474	13122	0	20746	92512	11236	9025.4	7319.9	8102.6	0
sp_Q96BQ1_FAM3D_HUMAN	7875.8	72421	6197.6	24830	77151	40732	48406	17496	9993.2	55706	13377	10575	20680	17936	16734	3945.3
sp_P60033_CD81_HUMAN	9990.9	2886.3	0	9274.5	2614.3	2133.4	811.57	4703.6	140000	1722.8	2028.1	682.98	3544.5	569.16	2572.7	17496
sp_P11310_ACADM_HUMAN	22268	15740	1739.3	937.61	13840	605.94	6544.1	15386	2967	15061	55411	192000	13201	6483.5	3078.8	0
sp_O95954_FTCD_HUMAN	49405	51478	30287	41550	53021	14574	12463	55679	7412.3	90045	30229	71464	41770	7579.4	32025	0
sp_P62854_RS26_HUMAN	6937.2	24487	2213.4	20060	45589	15656	13402	310000	4449.6	86279	14408	449000	19476	17524	82968	0
sp_P48444_COPD_HUMAN	1382.6	1010.8	158000	5721.5	5936.3	4814.4	9212	3112.8	0	1398.1	7658	10790	2297.3	3197.9	558.92	0
sp_P13073_COX41_HUMAN	594.77	2023	2557.6	10131	4113.9	1390.2	4537.1	5901.8	0	4886.1	2373.3	1234.2	10766	1652	2051.3	0
sp_P13611_CSPG2_HUMAN	1200000	73033	9036.1	64344	46450	40669	11693	17558	260000	48082	11555	19839	13337	63634	64402	58509
sp_Q9NY33_DPP3_HUMAN	10594	2525.3	0	8001	13793	10845	4226.9	6490.1	243000	5125.2	2442.1	14604	1963.3	9508.7	7063.4	33665
sp_Q9UK76_JUPI1_HUMAN	7010.6	36341	60326	8865	13886	2734.2	9735.3	30171	0	15935	36815	22673	7083.2	23994	23383	0
sp_P06865_HEXA_HUMAN	13995	21423	3031.3	2130.6	2208.5	594.15	3578.6	2000	2964.8	637.43	7671.1	5364	11162	579.15	18385	1512.8
sp_O43678_NDUA2_HUMAN	5413.7	3422.6	10595	1623.8	7025.4	1342.4	27505	10447	9795.1	1314.7	10165	11696	42361	14843	5988.8	1866.7
sp_P45974_UBP5_HUMAN	164000	7249.2	10671	18918	5836.5	105000	2018.9	7076.1	14415	162000	24899	8637.7	5890.4	6557	6777.9	3803
sp_Q9UJM8_HAOX1_HUMAN	17326	12733	0	44368	2674.7	14765	8995.4	8390.4	272000	29724	17257	37804	3076.1	6198.8	4180	153000
sp_P04155_TFF1_HUMAN	24924	5756.6	126000	1683.8	3673.9	9205.6	12137	2008.4	0	11077	1766.9	9862.7	4086	748.27	3585.1	0
sp_Q9Y230_RUVB2_HUMAN	5443.5	19862	9854.1	4739.3	16219	12962	9987	11944	2750.5	11982	12000	45325	14677	17133	5565.2	0
sp_Q9Y3Z3_SAMH1_HUMAN	33883	4964.1	299000	976.99	20221	3173.2	4380.1	3856	10611	43898	11427	29757	5358	13795	5826.6	0
sp_P67809_YBOX1_HUMAN	7494.1	4235.3	30684	473.52	1020.7	4574	6471.1	4494	0	5291.5	1128.2	8910.7	1770	2230.4	3725	0
sp_P62857_RS28_HUMAN	4102.5	266.45	102000	1691.8	3828.5	5223.1	18070	3403.7	0	4659.4	6429.8	1428.9	12378	0	0	0
sp_P53367_ARFP1_HUMAN	31555	2395.6	8981.9	17168	19402	2943.9	3595.6	7327.3	10180	10447	50611	21055	1149.5	887.38	5607.3	750.83
sp_Q13247_SRSF6_HUMAN	33579	35335	142000	41729	45392	128000	14070	23319	6691.4	31718	66156	85975	251000	138000	41607	1905.4
sp_P16402_H13_HUMAN	38353	7156.3	2460.6	5146.4	3053	13986	6997.5	16335	752000	9786	3097.8	14997	2572.1	4429.4	5612.5	17744
sp_Q9NQG5_RPR1B_HUMAN	549000	7488.4	36650	5099	6957.1	95294	2894.8	7206.1	38089	7503.1	21922	9820.5	3411.7	28039	4242.9	10496
sp_Q9Y6B6_SAR1B_HUMAN	188000	5606.4	0	0	4461.7	1667.1	4109.2	16414	68228	2751.3	4374	2727.1	2261.4	1367.5	7233.9	31037
sp_O43598_DNPH1_HUMAN	0	17158	0	7584.2	6928	27868	6932.9	6261.5	21515	1484.2	2346.8	3194.7	15788	20336	4057.6	3816.9
sp_P41219_PERI_HUMAN	10544	12567	40671	10647	10146	5155.2	12265	7858.6	2814.1	23401	6411.3	28026	6242.5	13698	21095	0
sp_Q96G03_PGM2_HUMAN	23136	11007	3572.7	12553	6049.8	7520.5	5005.3	4525.2	8786.2	5952	2860.7	36130	15806	11645	11276	1807.8
sp_Q9Y365_STA10_HUMAN	1187.9	3645.5	1733.9	2094.3	4830.7	1316	8852.7	9561.8	0	4355.7	3170.9	4929.7	6255.7	3942.1	3248.5	0
sp_Q12906_ILF3_HUMAN	475000	13814	27487	7945.4	18934	12275	9102.1	6754.7	4952.2	16774	7701.9	8372.8	4988.6	7060.9	3544.5	0
sp_P54855_UDB15_HUMAN	7875.6	12555	7975.3	12893	39149	5630	14250	7591.3	3728.3	15557	36316	2551	20632	1359.9	14822	454.82
sp_P20020_AT2B1_HUMAN	17772	4575	5651.7	1659.4	7657.4	3253.4	2994.6	15536	14782	8864.5	2151.9	8444.4	9640.8	13849	1879.7	0
sp_Q96C23_GALM_HUMAN	36682	6287.4	7891.9	42087	16968	18442	39886	14289	9558.7	8349.7	8766.1	28616	4408.4	9119.3	13388	0
sp_P27918_PROP_HUMAN	122000	6262.6	146000	5892	14255	15149	15949	10913	0	10831	3561.9	12925	15223	3768.8	2837.3	0
sp_P20340_RAB6A_HUMAN	9013.6	11961	4791.2	13467	13045	2846.8	2931.7	5736	11699	3689.9	3487.3	182000	4600.4	3431.1	7169.2	2522.7
sp_P41091_IF2G_HUMAN	103000	2438.3	4666	14279	2439.8	3910.6	1294.3	3368.8	6928.5	10134	1320.7	17094	1985.3	6800.4	2982.6	5604.3
sp_Q86UP2_KTN1_HUMAN	41584	12836	3941.6	7936.8	16104	3620.9	12274	12367	11310	9124.4	33124	17022	22755	29016	7017	687.21
sp_Q9BRP8_PYM1_HUMAN	6128.8	2831.7	52585	1128.6	9920.5	6373.6	8748.9	2423.7	0	1554.7	6184.5	6461.7	3595.9	6584.1	1887.1	0
sp_O15143_ARC1B_HUMAN	12648	12784	7520.4	38914	10611	704.26	11016	45621	10806	7713.6	5055.2	21868	16310	1129.3	46068	783.15
sp_Q96DG6_CMBL_HUMAN	67095	28725	0	1477.7	19351	9279.7	2262.9	11405	168000	1426	3703.2	2065	1665.9	1460	7710.9	175000
sp_Q01524_DEF6_HUMAN	4019.5	13924	57102	3458.5	20327	4569.7	10414	9942.1	0	8470.2	11963	23255	331.78	2686.4	3354.3	0
sp_Q9ULD0_OGDHL_HUMAN	4716	68608	365000	8697.6	9863.1	421.74	126000	2593.3	0	1921.8	16468	7160	12581	11719	10392	0
sp_P42167_LAP2B_HUMAN	20517	10901	4043.3	1364.5	8997.5	7961.7	1178.6	2428	7956.1	4599.3	10483	48532	3049	6973.9	3627.1	782.93
sp_Q02543_RL18A_HUMAN	32179	3867	10997	0	6864	5328.9	17973	5453	10969	3130.6	10952	11646	3965.7	3414.5	5720.7	1706.2
sp_Q15274_NADC_HUMAN	2037.1	37008	1124.1	4963.8	13836	5522.2	19304	8750.2	4488.8	4180.8	7050.3	11605	11799	5191.3	4619.4	0
sp_O95168_NDUB4_HUMAN	56414	689.52	0	881.15	10731	3656.2	2243.1	2879.5	8955.6	6642.4	1167.1	1207.6	708.47	631.71	2080.3	2991.2
sp_Q9H1E3_NUCKS_HUMAN	1083.3	1366.5	102000	0	19937	400.82	2021.2	12089	0	1141.2	19691	3329.6	12697	11085	1182	0
sp_P50416_CPT1A_HUMAN	44390	1711.6	109000	627.8	3617.9	1607	1067.3	4485.9	1483.6	7435.8	7543.7	5563.3	3534.1	16510	4351	0
sp_P07327_ADH1A_HUMAN	16158	8512	579000	3910.2	11970	2002.6	6717.6	8057.6	0	4830.1	10308	21095	5680	2388.1	11284	0
sp_Q9H9B4_SFXN1_HUMAN	47939	9046.3	1396.7	1591.5	27321	2761.1	7633	5134.2	17249	24831	4251.4	2401.8	14790	5982.7	25320	5188.8
sp_Q9Y3B8_ORN_HUMAN	23791	1497.3	52586	199.49	5474	12177	1682.7	4152	0	813.71	1987	4670.6	3259.1	3450.5	5724.7	0
sp_Q9BSJ8_ESYT1_HUMAN	16334	697.96	0	240.82	898.28	654.89	1069.8	460.38	17814	861.65	1023.6	930.33	246.65	520.38	1766.1	3300.3
sp_P58546_MTPN_HUMAN	138000	8930	0	7445.5	35348	6757.8	2752.8	15973	25746	6163.3	5826.6	19714	2924.8	8105.2	3523.8	7376.4
sp_Q02252_MMSA_HUMAN	60514	1679.7	0	16274	25367	1918	4411.5	2650.7	23732	4965	3848.5	6231.7	3150.8	4107.2	4532.2	14044
sp_O00483_NDUA4_HUMAN	67716	0	1482.6	13614	15687	9495.5	76586	21461	9546.7	13539	87525	4907.6	8564.5	6669.1	11488	1901.6
sp_Q9UHB6_LIMA1_HUMAN	1895.8	2969.7	26126	2411.2	8933.7	6727.8	4179.5	4369.2	0	973.13	14101	18084	12526	602.93	6664.8	0
sp_P48200_IREB2_HUMAN	998000	124000	0	23176	80265	114000	63612	122000	14815	66102	37052	1266.8	70567	72707	97023	2944.4
sp_P78371_TCPB_HUMAN	1713.1	11166	90775	8915	12761	42617	4964.6	21879	0	4092.5	38081	152000	22310	50592	19186	0
sp_P09110_THIK_HUMAN	18676	6111.1	0	9966.2	11282	4109.4	25812	24835	144000	666.66	37099	4841.3	13651	3024.4	11242	31734
sp_Q16718_NDUA5_HUMAN	6625.2	2154.6	0	3127.8	2545.5	2332.1	1226.3	7250.3	42224	1776.9	2055.5	808.93	4619.4	3294.5	562.37	12678
sp_Q12905_ILF2_HUMAN	8017.8	5558.2	5407	77295	23601	3658.4	1974.3	12642	18450	1213.6	6030.3	6204.8	7228.5	6884.1	16495	7111
sp_Q13405_RM49_HUMAN	17067	4388.6	0	7515.7	51454	7185.8	1000.8	10732	13478	8597.2	13143	4274.8	6604.5	17622	14319	8932.5
sp_P13688_CEAM1_HUMAN	27840	2484.1	0	3914.2	7467.3	2813.8	3692.5	3612	28101	6164	3729.7	13814	7245.9	5208.9	1498.7	5279.5
sp_Q15363_TMED2_HUMAN	81107	7437.2	0	26810	28146	36954	17373	9858.9	285000	10055	13297	7118.8	17471	16733	146000	52126
sp_Q06141_REG3A_HUMAN	44813	18940	4592.9	15733	17081	9153.3	5480.9	16185	14117	3399.5	16790	17655	54281	16932	28949	881.53
sp_Q9NZM1_MYOF_HUMAN	23096	38141	6064.3	3719.8	94557	8285.8	9097.6	4605.7	5747.7	6164.5	3979.2	246000	6733.9	4338.5	65654	0
sp_P50226_ST1A2_HUMAN	2468.9	637.24	1396.6	156.19	886.8	191.38	1925.9	543.61	3708.9	319.02	3603.4	1017.3	415.76	556.66	1363.3	1273.5
sp_P49720_PSB3_HUMAN	8131	2944.6	0	7814.3	42635	2821.5	2019.5	1894.8	43893	6518.6	3405	1059.1	3012.6	4304.3	1350.6	107000
sp_Q16630_CPSF6_HUMAN	4384.3	12430	148000	23268	28547	8216.4	40236	24143	0	32623	61370	5769.2	13115	9594.4	2974.7	0
sp_P27487_DPP4_HUMAN	3809.9	15704	69690	37381	65172	7810.2	14127	14931	0	34191	10810	77058	6556.9	10540	45629	0
sp_Q13561_DCTN2_HUMAN	165000	35774	7023.2	3761.8	24330	19445	41872	14475	5545	16520	2256.1	3263.7	20903	22451	55425	2111.8
sp_Q14520_HABP2_HUMAN	23348	69942	36680	54555	93555	41592	34332	61036	0	9236.9	5315.5	112000	53821	59087	51543	0
sp_P56199_ITA1_HUMAN	1877.3	445.08	698.4	2795.4	449.47	7614.5	2378.4	12239	6675.9	41063	19802	4013.3	4516.5	11836	14732	586.99
sp_Q02790_FKBP4_HUMAN	10765	4170.4	42206	2355.1	6622.2	9861.9	15691	5123.5	0	5867.3	6688.6	36911	4160.5	4496.5	6612.8	0
sp_Q07960_RHG01_HUMAN	11069	11939	0	49948	20939	13403	12719	24764	127000	53554	3320.2	1730.3	5217.3	9848.2	199000	32616
sp_Q8WWI1_LMO7_HUMAN	20330	17926	49341	2286	1277.2	565.75	969.6	174.57	0	484.67	6482.9	12617	4072.6	11565	446.95	0
sp_Q96CT7_CC124_HUMAN	3496.6	20522	47070	17243	9033.9	10764	36196	10366	0	29297	20589	24718	25619	6935.5	67635	0
sp_O14964_HGS_HUMAN	84130	4104.6	2181.2	28801	209000	23640	8688.4	9685.8	19935	27752	4554.3	35468	22892	8560.4	3829.3	4922.2
sp_Q16134_ETFD_HUMAN	6728.3	20519	5825.8	31314	34046	21225	6846.1	29160	9176.8	126000	21750	4444.2	2910.8	31497	21887	978.11
sp_Q9HC84_MUC5B_HUMAN	28337	6970.8	13455	40192	4266.4	1031.9	3667.5	12650	29993	19187	3214.4	19085	3963.4	1825	7444.5	2321.9
sp_Q13724_MOGS_HUMAN	8444.9	7517.6	69387	476000	23947	71650	10270	32924	15082	22092	144000	18054	7373	6533.7	25344	1762
sp_Q96AB3_ISOC2_HUMAN	86242	25139	0	2234.2	5373.3	398.16	2029	718.49	337000	1485.7	961.57	0	3039.4	766.14	3165.6	199000
sp_Q9BPW8_NIPS1_HUMAN	4190.9	2230.9	0	6023	2193.1	1728.8	1378	1614.9	96612	1535.3	4029.7	1687.9	2862.7	5208.2	3815	16842
sp_Q9NTK5_OLA1_HUMAN	53547	1170.6	0	581.99	1220.9	1886	5238.7	673.76	123000	5380.7	1882.2	1120.5	3426.2	1331.6	882.09	4276.6
sp_Q9BX68_HINT2_HUMAN	51030	8932.1	5320.4	14546	7836.3	2951.3	3342.7	3233.8	10733	5792.1	5197.1	11840	4414.9	2126.9	5454	8354.7
sp_Q12874_SF3A3_HUMAN	21961	6137	0	7528.1	33955	3021.8	35915	16002	110000	4691.9	1526.6	10815	7204.8	3693.2	8071.6	25609
sp_O75131_CPNE3_HUMAN	59886	11816	0	1912.1	1441.7	1727.3	1711.1	9659	0	600.51	855.96	190.98	1323	2760.9	1259.7	222000
sp_Q93052_LPP_HUMAN	1142.2	6638.7	88730	82151	4581.9	7422.8	4073.4	0	0	4801.3	9922.7	171000	991.26	9238.8	25844	0
sp_Q9H008_LHPP_HUMAN	2899.3	2539.8	8297.6	2240.7	22571	39810	7219	3940.2	4406.7	16124	9802.5	7024.8	3785.2	3690.5	4608.2	0
sp_P26006_ITA3_HUMAN	4055	4466.1	449000	16727	8693.2	8309.7	53196	18884	0	9076.2	32950	51334	21266	14691	18280	0
sp_Q02413_DSG1_HUMAN	205000	5433.6	0	26906	1137.7	3041.1	1490.7	8841.4	64534	11133	8022.8	7339.5	11850	11029	6315.6	17152
sp_P21266_GSTM3_HUMAN	111000	27229	5094.8	18487	24487	1808.4	4698	20704	17250	5813.4	1409.3	6380.7	6831.9	1729.6	23295	1578
sp_O15511_ARPC5_HUMAN	24567	6841.3	5370.6	4831.7	27054	2011.7	30037	2568.7	6393.4	14759	9739.7	11495	6169.6	15705	2583.3	1560.8
sp_Q13148_TADBP_HUMAN	88424	14344	6399.4	12230	3414.9	7549.7	7714.4	3947.7	11552	1853.4	1561.7	13962	2416.8	11021	3937.6	1715.7
sp_P35858_ALS_HUMAN	7753.2	1760	10213	15452	5022.8	3370.4	2737.9	0	7076.9	6396.6	13296	5513.9	3253.5	8026	5333.7	0
sp_O75489_NDUS3_HUMAN	17867	5826.4	0	6720	8145.9	1719.2	4694.5	7731.7	29784	3410.1	8002.4	1618.1	4734.4	856.76	6649.8	9062.1
sp_Q7Z6Z7_HUWE1_HUMAN	163000	688.4	0	1296.6	1115	268.6	6492	795.59	66956	0	1936.8	0	1601.8	0	1013.2	91288
sp_P08648_ITA5_HUMAN	1331.6	36381	41639	6541.8	7362.3	2883.1	33730	2269.8	0	8087.7	6230	8448.2	5171.8	4360	3028.3	0
sp_P30038_AL4A1_HUMAN	69888	82059	682.07	3242.3	30366	33918	8616.7	4092	19799	19755	32515	15490	2550.1	45280	26047	6404.2
sp_Q9P2R7_SUCB1_HUMAN	14132	20082	10836	13050	5681.5	5848.3	32849	4246	18814	5284	5582.9	17176	9521.5	11636	2587.2	3766.8
sp_Q01523_DEF5_HUMAN	36014	5361.9	80940	14413	17464	12953	6253.2	5875.2	13112	168000	17696	58834	6465.2	34411	36365	782.99
sp_P00326_ADH1G_HUMAN	91349	1977	0	2223.9	24796	4711.2	1716	6988	23238	810.2	2208.4	45074	2417	4531.1	3939.1	31272
sp_Q15286_RAB35_HUMAN	3468.9	1734	157000	2205.7	847.82	7925.2	4785.6	35314	0	6212.5	4714.6	2627.2	7436.3	607.75	6508	0
sp_Q9Y2Y8_PRG3_HUMAN	22076	37428	411000	13228	27851	6027.2	27924	13256	0	8380.3	8120.1	2889.2	6037.8	0	22490	0
sp_P08575_PTPRC_HUMAN	19845	124000	0	4191.7	94967	10328	17986	58659	949000	79918	3149.6	3516.8	111000	6499.1	122000	54729
sp_Q86UU0_BCL9L_HUMAN	12042	701.29	0	1490.4	3117.5	242.23	2758.2	3638.3	68660	458.08	351.67	0	3281.6	118.51	206.03	92491
sp_P55884_EIF3B_HUMAN	3258.3	2620.9	49191	19366	19242	10252	405.54	1094.7	0	2489	6294.4	1606.6	1828.3	20974	432.31	0
sp_Q12792_TWF1_HUMAN	4877.1	2300	118000	1433.2	2633.1	2328.4	1202.6	1612.8	2225.4	1171.9	1186.8	1822.8	3369.8	640.64	1738.2	0
sp_P53992_SC24C_HUMAN	6997.5	1566.8	168000	3023.4	3058.4	11231	1427.7	4561.2	0	1809.5	1136.7	11066	3810.4	907.81	1572.3	0
sp_O60925_PFD1_HUMAN	69842	5439.6	10868	46709	24980	7201.1	7434.3	13388	17348	6885.2	2548.3	4763.8	52475	5875.5	6461.8	6064.9
sp_O75832_PSD10_HUMAN	396.2	547.59	1708.7	335.65	1083.3	192.35	612.62	535.8	2224.2	162.34	487.11	493.1	554.57	313.88	111.01	978.53
sp_Q14249_NUCG_HUMAN	552.31	886.28	0	849.4	50672	1324	1565.1	1332.9	411000	751.17	3532.6	1935.2	21209	637.52	1010.4	5190.9
sp_Q9NZL9_MAT2B_HUMAN	95582	1279.6	0	17461	18814	8582.7	6548.5	3170.3	17056	7787	4996.2	33520	3454.4	19599	19500	3926.5
sp_Q9BWM7_SFXN3_HUMAN	29026	2495.3	0	8395.2	12024	8544.5	12395	10371	314000	9783.8	5593.2	7258	7665.6	8292.5	11048	4368
sp_Q6NUK1_SCMC1_HUMAN	52504	1258.7	0	1342.4	3449.1	1444.3	3133.4	0	51145	2896.7	3067.9	923.16	1506.5	2352	6063.6	12501
sp_P49321_NASP_HUMAN	4584.3	12786	4719.3	5752.3	12361	25971	1508.3	29656	3616	10375	7257	4399	15272	20906	6357.7	0
sp_P24158_PRTN3_HUMAN	2508.5	1681.4	1396.8	1581.7	19014	981.75	8371.4	1528.2	2225.2	34128	14688	2572.9	5689	702.88	1255.4	0
sp_Q9BQB6_VKOR1_HUMAN	49312	18775	15578	47563	23851	9890.1	8233	16932	12073	20929	12467	62588	3602.9	7078.3	24434	3523.2
sp_P15529_MCP_HUMAN	796.77	10303	65660	0	23710	4041	4069	3677.5	0	4361.3	6704.4	22096	14134	3288.3	0	0
sp_P00846_ATP6_HUMAN	33958	4184.7	0	9340.5	4974.6	4905.9	1559.1	5502.6	23220	3741.6	1684.9	1880.8	3366.3	14542	8361.2	10751
sp_Q8N5G0_SMI20_HUMAN	59351	14833	6254.4	18831	68383	4266.8	13604	20209	7561.2	43743	5922.9	25608	2370.8	18960	11128	1840.8
sp_P61457_PHS_HUMAN	9373.5	8017.2	1377.2	904.58	3560.6	6502.4	7541.3	2438.3	8803.9	590.79	1454.8	9513	11630	2838.5	10113	2185.2
sp_P54578_UBP14_HUMAN	27974	5556.6	0	5683.4	6514.3	10024	7147.4	10083	9188.1	3964.3	1325.3	461.26	3607.2	14940	9991.7	18498
sp_P56134_ATPK_HUMAN	8059.5	11986	0	4212.5	6423.7	1782.5	21832	7416.1	782000	3485.7	2555.9	875.49	4106.6	4275.7	2010.7	40317
sp_P05362_ICAM1_HUMAN	4025.5	1850.4	583000	1167.2	814.48	7217.7	3004.4	4332.9	3299.8	825.03	3118.8	27064	7085.2	1285.8	2879.3	0
sp_O60749_SNX2_HUMAN	10289	3651.3	2992.2	485.5	6449.1	2214.7	1943.2	4564.8	21257	7019.9	1562.9	996.16	3748.6	698.07	4240.7	7583.1
sp_Q99733_NP1L4_HUMAN	11675	1674.7	58042	8799.3	1909.9	2954.5	964.83	7579.6	0	8425.1	1169.1	19337	474.05	14563	12186	0
sp_P62195_PRS8_HUMAN	4168.3	4110.9	80660	6469.1	2946	5057.6	14369	3714.1	0	4852.8	25122	4869.2	6700.4	12444	1937.7	0
sp_Q16795_NDUA9_HUMAN	7083.7	14021	0	665.47	1834.8	1618.1	1371.1	605.76	125000	756.51	1093.9	738.28	1342.4	768.92	3531.9	6616.7
sp_P05198_IF2A_HUMAN	2415.8	29148	37336	6146.3	150000	5442	20612	26445	1483.4	108000	91098	35851	13256	3746	98519	0
sp_O43813_LANC1_HUMAN	16016	5477.3	5023.1	4353.3	6762.5	3962.7	7167.4	3436.7	8584.8	3269.1	2116.9	44339	4945	4548.4	2650.5	2594.6
sp_Q16270_IBP7_HUMAN	59323	2918.8	81170	11329	2414.8	7981.6	8133.7	4666.6	6709.9	13416	1576	10655	1086.4	8875.1	6894.8	0
sp_P55056_APOC4_HUMAN	607.76	4525.1	21826	3258.6	7826	2248.1	211000	1444.6	0	1175.1	20358	35792	1294.5	4726.1	11298	0
sp_P31937_3HIDH_HUMAN	87982	0	27608	114000	8557.2	2156.5	41628	38980	12382	4269.7	35827	4259.4	15960	4171.4	20718	0
sp_Q9UM00_TMCO1_HUMAN	3889.6	3648.9	1396.1	1279.4	4634.5	952.44	1025	498.08	6194.1	4897.4	2341.5	8431.2	1486.2	885.07	809.04	1455.4
sp_P00742_FA10_HUMAN	11408	73644	3351.9	59335	77243	36472	29229	56442	5192.2	49291	10433	148000	13771	42800	38440	0
sp_P63267_ACTH_HUMAN	30132	13987	0	8902.9	7044.1	2751.5	8339.7	18294	39718	8033.3	4423.2	13126	5344.9	6159	5755.8	12829
sp_P68363_TBA1B_HUMAN	87567	4736.6	0	2747.4	6492.4	3219.8	17612	4309.9	72443	9074.4	992.81	1611.1	3553	3738.4	5807.6	69381
sp_Q04695_K1C17_HUMAN	43803	8226.4	59747	26400	61390	25948	9158.5	35415	17244	6897.9	5417	48854	27482	4414.7	16975	0
sp_P01700_LV147_HUMAN	22041	11852	5277.7	12739	43762	4740	8655.3	29752	4753.4	92803	7993.6	9370.8	22299	14386	21744	3356.3
sp_P36980_FHR2_HUMAN	289000	14862	2737.4	18993	8541.2	43082	49969	28923	11498	16024	17376	21324	58266	34396	6031.2	6111.5
sp_P15814_IGLL1_HUMAN	9924.8	3340000	5196.6	2910000	2590000	2280000	916000	3670000	1167	848000	378000	5940000	1040000	2250000	3010000	0
sp_P69892_HBG2_HUMAN	49593	13390	48661	36414	48429	34781	11697	15350	14133	8514.5	15996	38031	18718	15864	5969.3	0
sp_A0A075B6J9_LV218_HUMAN	44316	6604.6	7115	50643	33835	7381.7	2298.6	31261	6391.3	28539	20060	23274	19728	35019	20494	979.86
sp_P61586_RHOA_HUMAN	10264	1468.6	2940	2403.5	2959.9	6244.7	3632	14336	2620.3	2662.3	4000.3	14231	4984.2	15725	3346.1	988.13
sp_P84095_RHOG_HUMAN	143000	97943	159000	11513	20629	853.82	3666.3	3326.8	3412.2	17792	21214	146000	4616.1	4458.9	58487	0
sp_O60884_DNJA2_HUMAN	69381	7203.7	116000	2496.5	523.58	1382.9	1869.9	1321.2	0	3796.5	1665.5	6333.3	3813.1	839.44	1916.2	0
sp_P14209_CD99_HUMAN	7200.6	2868.9	193000	6779.5	4273.5	3990.2	16991	47850	0	6180.9	27409	860.35	15243	4807.7	9965.9	0
sp_Q8NEV1_CSK23_HUMAN	707.59	459000	0	7929.1	366	2586.8	2555.6	4639.8	7602.6	1278.1	7219.1	1101.1	3956.6	638000	273000	24485
sp_O75746_CMC1_HUMAN	12762	18428	12034	6260.4	63468	4568.3	50006	9897.9	25902	11932	43032	17375	8380.5	2507.5	18884	2174.9
sp_P13716_HEM2_HUMAN	60756	24325	8231.3	2036.7	2042.8	10558	3426.6	10951	12157	3067	51372	17844	11045	10927	1162.8	2096
sp_P20702_ITAX_HUMAN	29918	9123.8	15240	15530	94725	23619	11093	9558.6	8990.1	18424	11607	25728	26562	1724.3	85423	0
sp_Q9Y5P6_GMPPB_HUMAN	55868	35506	0	41677	20014	6690.6	25874	3553.1	489000	28767	3621.2	37596	1482.7	26800	7959.6	155000
sp_P62879_GBB2_HUMAN	225000	16262	0	17743	8929.9	1115.7	1224.1	281000	51229	10079	8602.2	33576	6067.9	0	20614	87264
sp_Q12765_SCRN1_HUMAN	9441.1	8811	50100	7264.6	9220.2	2143	7303.7	1550.1	0	1267.8	8940.6	17166	2922.8	11855	10602	0
sp_Q8IVT2_MISP_HUMAN	5440	7934	394000	12343	16718	1350.6	6953.5	2507.4	0	3417	4231.1	22945	4551.9	757.25	1891	0
sp_P32004_L1CAM_HUMAN	198000	2053.4	0	3866.7	6851.6	13539	5496.1	16364	41686	24096	3201.6	32599	18050	2550.1	11768	7830.6
sp_Q8TEA8_DTD1_HUMAN	48032	14290	65174	15102	8988.3	1958.9	15452	5019.8	0	37413	40844	11691	6599.6	558.21	5159.7	0
sp_Q9UD71_PPR1B_HUMAN	2268.9	7791.4	107000	12582	4257.4	10196	1956.5	2583.4	0	6268.5	1705.6	22487	4420.7	5223.4	4661	0
sp_P04070_PROC_HUMAN	5761.8	8356.4	41255	7420.7	10775	3799.9	3946.5	741.65	0	7430.5	5679.2	15525	6098.7	5208.6	297.15	0
sp_Q9BUR5_MIC26_HUMAN	240000	85578	2837.5	37971	60465	5908.2	33971	81918	42669	0	45082	12279	25871	30634	18640	5037.9
sp_Q9H0D6_XRN2_HUMAN	14700	7149.8	32166	979.54	3548.2	3160.3	2725.9	1463.1	0	4077.3	8137.8	9185.8	5727	1543.7	2841.9	0
sp_Q9H223_EHD4_HUMAN	39962	19015	21213	5638.6	4774.2	29741	49243	20928	440000	29574	22872	87666	26451	14430	15900	4180.5
sp_Q01844_EWS_HUMAN	28862	11466	179000	2987	18836	7178.1	1677.8	9106.6	1483.2	37015	13561	3964.4	9368.9	21318	7869.7	0
sp_Q14011_CIRBP_HUMAN	2860.7	3603.9	74708	3599	3726.9	1331.8	8420.1	8838.4	0	5288	15174	5537.2	4158.9	4826.6	4283.6	0
sp_P54920_SNAA_HUMAN	21660	42537	13416	1887.6	4300.1	17456	7816.7	6173.3	0	2337.3	10229	17318	11532	5036.1	5462.5	0
sp_Q16186_ADRM1_HUMAN	4824.3	509.74	54029	974.86	15944	1649.4	4416.3	11952	0	16847	4424.6	3662.5	12430	2552.3	381.09	0
sp_Q15125_EBP_HUMAN	3099	23521	240000	2510	42207	13695	42279	21384	0	25273	37607	3007.9	4412.9	9535.2	19376	0
sp_O43684_BUB3_HUMAN	148000	4088.3	9976.8	6614.8	6145	7429.8	28648	9258.1	14794	19189	3411.1	14948	6785	17504	6947	8728.7
sp_Q9UNL2_SSRG_HUMAN	11061	7351.1	0	7648.4	7830.8	1247.1	2622.4	4742.3	145000	4438.6	14999	26072	3072	5793.4	6395.3	17235
sp_Q9UBI6_GBG12_HUMAN	1869.6	21862	211000	3886.4	9932.8	1838.9	11548	8893.7	0	14464	13242	8294.2	39360	22519	6445.8	0
sp_Q53TN4_CYBR1_HUMAN	2174.9	36004	6792.6	9051.9	11205	4247	3790.4	9081.8	5973.8	56054	14188	10586	1702	8532.9	6259.5	0
sp_P57088_TMM33_HUMAN	9805.2	11545	0	1546.8	6725.7	2809.3	4287.2	1526.1	101000	968.55	1095.9	1209.3	2372	1956.5	4195.6	33087
sp_P03928_ATP8_HUMAN	158000	70047	4690	6380.9	9225	6099.7	4643.3	5195.4	7623	9564.4	45418	53360	16631	47676	5979.4	0
sp_O95816_BAG2_HUMAN	11798	40531	74149	3836.5	17691	7578.8	46617	9457	5190.6	16990	27997	24884	56254	44023	13501	0
sp_Q6P4A8_PLBL1_HUMAN	68870	14248	0	26247	8820.2	14728	35056	41423	39843	28623	5163.3	16947	8475	27270	20204	62054
sp_Q5T1J5_CHCH9_HUMAN	30825	3682.7	62767	540.68	1301.8	7273	11898	1475.5	19675	3298.2	957.6	5875.3	6886.3	1108.3	526.28	0
sp_Q13126_MTAP_HUMAN	2028.1	447.85	698.26	545.17	3261.2	2391.3	11364	8187.3	2967.1	1164.7	2068.4	3625.7	8602.7	3017	1061.6	783.07
sp_P61956_SUMO2_HUMAN	58668	7046.5	9497.4	9805.7	5472.6	0	8479.8	5050.6	15815	17140	3452.9	21789	4816.6	4106	8891.4	0
sp_O60831_PRAF2_HUMAN	146000	13069	0	7857.9	4166.7	8779.8	4408.9	1273.6	15655	4642.9	1612.4	12679	23474	1988.6	14196	18836
sp_Q9BWJ5_SF3B5_HUMAN	85360	3194.1	73718	556.98	5406.8	5503.6	1628.3	4640.2	0	1226	1602.8	7200.6	3430.5	5516.4	4105.7	0
sp_Q99747_SNAG_HUMAN	125000	0	0	1120.4	0	645.23	0	761.82	523000	3613.7	1319.4	0	4500.1	0	0	39737
sp_Q96FQ6_S10AG_HUMAN	2864.1	5686.4	41137	4836.1	5998.4	6245.7	20168	3507.8	0	5667.2	8015.1	15527	4842.9	1972.3	581.08	0
sp_Q14802_FXYD3_HUMAN	12644	5248.4	10167	1389.9	4128.9	4852.3	3571.7	7992.3	2225.1	3830	2434	4852.8	7608	17020	6195.3	0
sp_P61803_DAD1_HUMAN	94152	54228	0	17061	15676	6010.4	7947.3	39489	16696	12982	9016.9	35312	29590	5105.5	15407	8255.3
sp_P17568_NDUB7_HUMAN	1086	5352.1	112000	21428	737.29	12860	5526.5	4538.2	0	5313	10499	21050	2770.7	13486	9071.2	0
sp_Q13200_PSMD2_HUMAN	5060.9	24848	172000	1666.2	9582.2	13655	9145	12638	0	6448.7	13857	7216.1	13023	6374.7	6043.5	0
sp_Q9Y383_LC7L2_HUMAN	24500	5154.2	20979	5291	10922	2013	2678.2	8518.9	54072	15146	5523.2	41289	3471.7	7045.2	58782	1565.1
sp_P07203_GPX1_HUMAN	9517.6	1995.2	5440.5	5436.2	7030	2888.7	662.3	5158.1	9059.4	10669	3786.5	22099	3796.9	6810.3	1686.7	7110.6
sp_P38919_IF4A3_HUMAN	56514	12990	208000	7389.4	10452	82608	4132.7	8243.7	29417	14165	3152	3428.6	8964.7	49275	50864	11186
sp_Q96A26_F162A_HUMAN	17341	10295	8089	3308.9	9568.3	389.66	11571	28015	6098.5	7477.4	8592.7	43389	11755	9459.1	1814.7	1480.2
sp_P50440_GATM_HUMAN	177000	1468.5	0	725.14	38182	565.79	51940	4322.3	140000	5808.3	2430.5	1038.8	2058.6	1041	5805.5	4227.2
sp_O60218_AK1BA_HUMAN	8884.7	2066.2	11312	13631	17813	2015	8127.4	4765.7	0	1815.3	36743	16223	2741.3	9507.2	5934.4	0
sp_P50453_SPB9_HUMAN	31593	15092	0	5482.6	3435	5717.6	8254	29839	92609	21898	9751.5	4053.1	3726.1	56943	43537	10733
sp_P62993_GRB2_HUMAN	8610.7	28568	208000	35757	68037	4376	5111.3	8319.5	0	39331	5057.4	71454	11839	36970	5748.1	0
sp_Q9NP79_VTA1_HUMAN	2358.4	965.3	0	1548	5649.1	907.87	1548.4	1971.5	1640000	2726.7	2162	716.05	2302.9	2282.3	39221	9533.4
sp_Q14108_SCRB2_HUMAN	133000	4453	7421.7	4113.6	91512	4619.4	3021.7	33967	9243.3	6124.8	25869	10126	16477	28206	6007.7	615.9
sp_P06276_CHLE_HUMAN	27877	95164	23284	90962	97431	34014	37618	150000	20030	65978	68148	211000	60148	29214	55783	0
sp_Q86WA6_BPHL_HUMAN	2289.1	9834	0	3869.7	1819.6	8320.1	18722	22659	58133	16473	10299	1810.1	11173	35427	95303	3843.1
sp_Q9HD45_TM9S3_HUMAN	7257.1	86150	5678.6	14603	12243	6568	8939.4	1417.3	12889	11099	2965.9	0	22698	14693	50987	0
sp_P50895_BCAM_HUMAN	859.2	1508.1	93212	9123.7	28502	4516	16203	12116	0	2292.5	1041.6	13219	6565.3	5589.3	2823.3	0
sp_O43143_DHX15_HUMAN	8706.1	3177.8	0	2459.6	7076.2	1132.2	1528.5	790.3	18590	2949.9	1132.5	9733	1243.6	1525.9	3011.4	2925.7
sp_P30042_ES1_HUMAN	1525.1	16456	5134.6	34214	84313	4893.2	15865	5090.7	0	58891	34620	50676	18636	23622	4500.9	0
sp_P23786_CPT2_HUMAN	280000	37749	0	24425	22318	5378.1	45798	39429	19183	26858	68841	22626	60381	19604	10006	121000
sp_P27338_AOFB_HUMAN	3717.6	13442	36512	5813.5	9201.3	2878	14903	4683.9	0	1140	8160	5076.6	2631.1	0	4218.9	0
sp_P61964_WDR5_HUMAN	66358	4915.4	10275	8337	16005	13573	1611.5	22522	9278.6	15675	16282	23895	5211.1	16005	7268.6	587.17
sp_Q7Z3B1_NEGR1_HUMAN	60315	1174.3	0	10202	11024	2959.3	3062.8	8955.3	237000	15186	6245.1	1498.1	50632	16781	10468	120000
sp_Q96HY6_DDRGK_HUMAN	93392	953.07	14062	560.16	3713	14313	5238.9	3880.9	30261	22517	4629.5	12054	2211.5	8233.8	3535.3	0
sp_P09132_SRP19_HUMAN	10445	2097	46780	0	9151.4	656.38	660.42	5487.8	0	11726	3231.8	13470	10581	2484.6	4437.9	0
sp_O95202_LETM1_HUMAN	886000	3410.6	0	145000	197000	1093.6	2412.6	185000	52288	152000	4227.9	13110	225000	5974.7	4813	26549
sp_Q68DC2_ANKS6_HUMAN	167000	1321.4	0	2900.9	736.37	735.34	3757.3	3375.1	128000	313.59	538.17	0	1561.3	118.6	1711	7761.2
sp_P55957_BID_HUMAN	53813	18590	6499.7	5262.3	24648	6822.4	22370	4120.1	16290	28116	30356	14886	18459	4046.9	6055.4	587.28
sp_Q15102_PA1B3_HUMAN	3287.6	46861	10579	50532	32049	18575	33902	26652	3006.1	14735	126000	87664	18958	46124	23680	0
sp_Q15041_AR6P1_HUMAN	34204	4195.6	7361.4	1160.8	2579.4	7836.7	7170.2	12008	17341	2530.3	25821	19604	23295	7641.4	9522	0
sp_Q9P258_RCC2_HUMAN	2226.6	2434.8	182000	5351.4	3755.6	3575.9	1706	4422.5	0	3287.5	2852	3059.8	779.09	843.09	4994.2	0
sp_P09543_CN37_HUMAN	3846.2	12635	77408	37314	2321	3402.2	34542	3394	0	5438.8	41538	5056.8	20329	25525	2045.5	0
sp_P15374_UCHL3_HUMAN	98698	9520.2	5167.4	13664	33291	2386.1	8903.2	4200.5	6991.9	23156	4563.4	18832	7087.5	6447	29821	4642.5
sp_P05455_LA_HUMAN	2308.3	1905.3	2864	4234.3	1033.9	8784.6	3292.7	8896	0	3495.1	6176.7	2767.9	3279.4	1648.5	4953.3	0
sp_P62316_SMD2_HUMAN	42967	5428	118000	4506	11902	40736	6102.4	10335	5695.2	10060	45830	206000	11183	2691.8	8779.3	0
sp_P05451_REG1A_HUMAN	44039	5055.9	49701	12824	3503.2	1459.7	1556.3	10478	0	25440	12272	10229	15029	5478.5	18417	0
sp_O95197_RTN3_HUMAN	1717.2	14881	5260.1	57281	2549.6	2140.8	2819.2	5082.9	2966.8	15029	4379.1	4814.5	8491.3	3459.8	9210.9	0
sp_Q15366_PCBP2_HUMAN	17050	14109	10199	7267.7	3162.7	9402.1	4759.1	11097	10236	5485.4	3718.3	49511	12567	7737.2	10299	3653.8
sp_Q96DA6_TIM14_HUMAN	25707	11466	0	2928.5	3224.5	7366.4	4468.7	5619.4	16146	7962	2260.6	68077	3776.2	5120.6	5841.9	3013.8
sp_Q15006_EMC2_HUMAN	34208	3187.5	775000	3097.2	25862	17356	4097.6	5186.1	0	5781.6	13930	6600.2	16316	4118.9	12538	0
sp_Q14344_GNA13_HUMAN	4325.1	3147.9	0	3187.4	11992	1807.8	1582.1	2313.4	29633	14894	17236	1298.3	1037.7	963.05	1630.8	40667
sp_Q9UJZ1_STML2_HUMAN	132000	5358.4	38400	3072.9	4764.1	3611.9	14916	4169.1	15130	4226.1	5045	7728.9	4495.8	5306.3	2584.7	0
sp_Q9Y4L1_HYOU1_HUMAN	696.32	417.22	2202	1698.9	765.28	575.32	1512.7	7910.2	2966.2	6006.4	2317.3	6401.7	1892.5	613.95	1170.4	0
sp_Q14746_COG2_HUMAN	574.33	6476.1	11451	7217.6	2988.4	3518.7	2717.9	12820	0	18932	1805.2	6222.8	9541	1055	795.51	0
sp_P15918_RAG1_HUMAN	79154	844.54	0	512.04	721.44	109.98	1759	124.97	26199	182.31	1092.8	0	2598.4	88.97	1604.9	88802
sp_P19623_SPEE_HUMAN	608000	108000	0	11593	176000	59382	58220	34068	44720	83589	67995	11054	16056	72866	76689	11927
sp_P09012_SNRPA_HUMAN	2026.4	5931.9	134000	3057.4	5383.5	3696.5	14620	5802.2	0	6658.4	22344	3567.3	14473	1772.7	2184.6	0
sp_P28331_NDUS1_HUMAN	6156.3	14479	118000	27176	33261	24281	4980.1	21760	0	36430	10596	6161	1838.8	21717	28368	0
sp_P20292_AL5AP_HUMAN	4565.1	33288	7307.8	9385.9	10176	5159.1	4034.4	6997.7	12062	7222.7	9161.8	25761	36648	6319	8848.1	0
sp_P30711_GSTT1_HUMAN	17296	16018	2488	54104	25209	1723.1	41003	90868	12971	8554.1	18960	13093	12788	4342.1	18728	3700.6
sp_O00182_LEG9_HUMAN	84091	3807.3	101000	2819.5	2640.6	914.35	9788.3	2012.4	20653	3349.3	8135	8796.4	6695.1	837.67	10153	0
sp_P54652_HSP72_HUMAN	27798	975.04	0	890.8	4666.1	727.9	7763.3	3904	3715.3	7584.4	1832.3	1202.8	11966	1518.9	3803.2	2711.9
sp_Q16658_FSCN1_HUMAN	32337	42556	0	8840.7	15608	1000.8	1350.5	8414.8	89319	44145	876.42	4627.9	25726	52408	8105.4	12128
sp_Q5JTV8_TOIP1_HUMAN	9659.3	9443.6	0	1806.4	5085.2	4912.7	10050	6780.2	0	8572.4	7788.9	1377	15485	4137.8	4275.3	0
sp_Q9NPJ3_ACO13_HUMAN	120000	3561.2	0	20169	7240	34320	24142	7484.1	29026	5604.5	2634.5	22791	23321	8578.2	15962	9056.6
sp_P50213_IDH3A_HUMAN	151000	5942.1	0	31879	5814	53544	2299.5	25588	94851	34936	1634.2	2297.7	21528	181000	34980	109000
sp_Q15417_CNN3_HUMAN	204000	10489	18050	9157.3	14688	8614.4	9547.6	78183	6672.1	18720	6104.7	19026	25024	4928.3	22512	0
sp_Q16543_CDC37_HUMAN	792.91	580.73	20022	14927	7277	11708	17880	6496.9	0	7152.4	2003	17602	16385	6388.1	14768	0
sp_P06239_LCK_HUMAN	3243.3	9996.2	191000	1478.5	6187.7	9290.1	11234	30037	0	2245.5	5254	22219	24139	16641	6333.7	0
sp_P51553_IDH3G_HUMAN	16281	5302.4	0	3712.5	13256	7457.5	3876.4	5677.9	38699	6407.6	2598.3	3438.4	6670.4	1877.3	3428.6	9336.8
sp_O75880_SCO1_HUMAN	22734	4768.9	2307.9	5621.1	13160	2971.9	2126.8	4819.3	11121	5316.1	6389.1	4110	1433.3	14151	8602.4	783.14
sp_P54105_ICLN_HUMAN	2920000	29108	2817	67307	33208	8375.8	30467	37959	28522	8133.1	40168	28597	6673.8	10090	23160	42377
sp_Q04206_TF65_HUMAN	2776.2	17560	46867	9754.2	28107	9657.7	9841.4	35728	0	26494	12027	19211	3478	17774	33840	0
sp_P50402_EMD_HUMAN	1930.7	51912	245000	6213.4	7624	944.96	12191	11506	0	968.12	14149	31171	2288.1	83743	64415	0
sp_Q9Y3Y2_CHTOP_HUMAN	167000	8547.5	126000	311.25	4687.2	1353	830.59	11860	0	12840	1544.5	3870.5	6473.6	4227.9	728.82	0
sp_Q96PK6_RBM14_HUMAN	104000	5104.7	6426.9	20757	6216.8	12018	13452	33906	19650	8983.4	6918.5	8791.9	3576.2	26189	3516.8	5215.1
sp_Q99959_PKP2_HUMAN	370000	30064	127000	10528	9729	2317.3	11114	1816.5	3709	7474.9	4691.5	4458.9	19802	1760.4	2397.6	0
RRRRRsp_O15169_AXIN1_HUMAN	2293.2	13124	5610.5	9909.5	8228.2	3823.7	6115.2	10778	7080.7	12516	4503.7	8891.8	6282.2	3074.2	15423	0
sp_Q9NR77_PXMP2_HUMAN	7011.1	7184.6	7700	11589	7860.5	1467.4	1500.9	30383	4858	3751.6	5251.5	1904	6230.3	1444.1	16415	391.57
sp_Q9HBL0_TENS1_HUMAN	1528.7	814.51	15160	2272.4	10603	107000	3953.8	51981	0	31617	6311.8	6717.5	17010	1951.7	19521	0
sp_P41250_GARS_HUMAN	29532	17666	8748.2	12944	36984	8889.9	14808	5440	10239	3741.8	15236	4868	34862	6678.7	12304	1882.3
sp_Q02818_NUCB1_HUMAN	4107.7	21538	137000	6184.8	12586	10915	6972.4	16272	0	19335	14468	28837	9280	16875	5830.6	0
sp_Q15637_SF01_HUMAN	5099.7	2795.1	79602	8113	11941	4690.6	6879.8	31084	0	10829	10455	1868.8	5169.4	7099.4	6736.7	0
sp_P30039_PBLD_HUMAN	2842	4999.6	21275	1768.6	1670.9	3341.8	43030	3851.6	0	2104.3	8196.2	20564	18970	969.69	14856	0
sp_P53634_CATC_HUMAN	7653.7	1964	698.29	724.11	8965.7	1580.9	4154.7	810.6	1774.4	442.08	4159.9	515.68	8337.4	640	6513.1	1659.7
sp_Q6NVY1_HIBCH_HUMAN	793.33	12397	27569	3602.2	3023.6	946.59	8200.9	15259	0	4012	5590.9	6653.5	11070	7714.8	29518	0
sp_Q8NCQ5_FBX15_HUMAN	5213	281000	6209.6	5990.1	22150	751.95	51181	73058	9989.1	17395	25968	2386.7	143000	3426.8	54960	1765.1
sp_P17655_CAN2_HUMAN	11142	1787.2	0	4429.9	39072	543.3	281000	952.81	7965.4	625.03	105000	3892	14391	427.41	3720.6	2388
sp_P18283_GPX2_HUMAN	142000	304000	698.4	122000	17286	129000	435000	20594	29669	38643	14560	55105	224000	76181	248000	6646.3
sp_Q9NRF2_SH2B1_HUMAN	991.69	2558.2	2095.1	9486.1	3955.2	1755.6	5907.6	1490	0	3909.7	12046	3866	1287.6	373.05	7852.6	0
sp_O75436_VP26A_HUMAN	412000	57326	0	29838	87266	68264	17067	11490	22383	17478	12897	11430	35554	12248	25206	6931.4
sp_P63010_AP2B1_HUMAN	13069	2515.7	0	56.952	2613.9	1867.8	1031.7	579.11	10451	215.51	1054.4	4568	592.58	766.33	518.51	2322
sp_P04259_K2C6B_HUMAN	62719	2825.8	37468	1376.6	47295	11247	51212	4013.9	5893.3	5472.9	911.72	1810.8	961.16	9964.5	6236.1	0
sp_Q9NX14_NDUBB_HUMAN	2959	8427.1	33867	29560	9925.5	28375	42312	18990	0	86580	10700	20277	11540	18207	35516	0
sp_O43809_CPSF5_HUMAN	233000	7010.9	0	2580.2	13520	778.62	1359.2	8058.1	46272	3893	2965.1	1376.5	791.69	17813	2252.2	13799
sp_Q9Y3U8_RL36_HUMAN	142000	2610.1	4153.3	10687	10096	16353	3894.8	4158.6	4366.7	9646.6	18235	6033.1	30805	5544.8	4991	8106.2
sp_P08637_FCG3A_HUMAN	18173	3040.6	0	16920	10533	11954	2276	6729.1	1670000	11215	45001	1231.2	73642	12097	9651.1	1580000
sp_P35998_PRS7_HUMAN	10536	1504.7	145000	825.13	4288.9	7161.7	16172	9198.1	0	1876.2	9459.3	11801	7383	8401.4	940.78	0
sp_P23919_KTHY_HUMAN	670000	3825.6	0	2685.6	158000	2077.6	48080	1368.9	18992	3272.5	16604	6171.4	2161.1	4661.9	4044.8	14233
sp_Q96K17_BT3L4_HUMAN	1430.7	4871.4	5064.6	4262.5	8523.4	30902	127000	13361	2225.4	8884.3	7490.4	14820	13419	3534.7	32161	0
sp_P15104_GLNA_HUMAN	9219.4	10041	129000	7333.7	1743.3	9096.8	14443	19401	0	7932.7	4726.1	21096	10512	924.8	12508	0
sp_Q99426_TBCB_HUMAN	5266.9	2576.1	148000	6258.4	3254.9	21821	2875.8	1736.3	0	10992	3825.5	39807	3363.7	19548	3069.1	0
sp_Q96IJ6_GMPPA_HUMAN	55955	3222.4	2093.7	7453.4	8866.3	7314.8	4714.1	7924.7	20013	956.14	11023	4773.6	2249.1	3171.8	7230.4	5778.3
sp_Q5TGZ0_MIC10_HUMAN	2758.7	2692.9	48691	5328.8	6842	3939	761.16	5378.9	0	5516.4	98015	5035.9	4111	2858.1	2648.5	0
sp_Q9BTA9_WAC_HUMAN	3333	33568	4570.4	102000	26686	20685	8632.1	31784	2492.6	21565	4891.7	35294	4094.1	32530	26908	0
sp_P16930_FAAA_HUMAN	2137.1	795.15	2206	3616.1	2462.2	5110.7	12957	2569.6	0	6536.2	5789.7	22689	1767.9	11409	11718	0
sp_Q8NBJ7_SUMF2_HUMAN	103000	16199	8585.9	3233.6	5530.8	1770.5	4727.6	3188.8	10617	17589	4666.5	45606	3657.4	1713	14270	481.22
sp_Q96P31_FCRL3_HUMAN	2131.9	31586	1250000	6722.1	179000	44587	152000	196000	0	45749	35894	25604	35409	55654	154000	0
sp_Q9NP77_SSU72_HUMAN	4448.5	10581	59040	5143.7	10612	1758.3	4276.8	13789	0	3739.3	1498.6	7596.3	2144.9	4253.4	6614.2	0
sp_P83881_RL36A_HUMAN	2789.2	239	30019	13717	8621.2	746.49	7726.4	13280	8217.3	545.64	8645.8	381.31	1866.1	920.48	220.67	3372.6
sp_P52943_CRIP2_HUMAN	113000	2031.3	15921	56672	1490.8	12688	24241	9242.6	18471	5195.2	2137.6	23552	5086.9	9789.2	0	0
sp_Q92688_AN32B_HUMAN	5443.5	7042.8	3802	1042.9	16238	4008.4	47906	3425.4	3862.2	14734	11845	10274	19634	18782	7804	0
sp_P09210_GSTA2_HUMAN	6782.7	3309.6	3481.4	5095.4	50699	2968.1	198000	30593	3212.6	2119.8	351000	5839.9	3775	2319.8	27162	0
sp_P19075_TSN8_HUMAN	908.48	25949	115000	74008	66607	15688	15121	12075	0	43592	30015	120000	47731	17947	60756	0
sp_Q15056_IF4H_HUMAN	2131.8	14636	199000	4783.9	15087	8742.7	106000	12020	0	5606.6	58661	30569	48576	9857.3	25354	0
sp_Q6ZW76_ANKS3_HUMAN	180000	26104	1396.6	64245	29780	19734	5894.3	5342.3	10031	823.36	187000	17495	90529	2074.7	2823.7	15798
sp_P23434_GCSH_HUMAN	97736	24199	0	19478	21244	14234	20181	59743	20900	37764	1936	8146	11827	141000	20864	44647
sp_Q53H82_LACB2_HUMAN	11367	9590.3	11272	13382	23409	4558.1	12880	11151	7562.3	31396	17621	22056	33458	7641	5603.1	0
sp_Q9NVW2_RNF12_HUMAN	14051	7063.3	0	798.26	4933.4	2156.6	8145.6	1517	1880000	4279.4	2314.7	1342	1605.2	618.11	444.05	126000
sp_Q9NPE2_NGRN_HUMAN	7303.9	11945	9336.2	42768	13692	802.47	3204.2	34410	3708.9	7263.9	60364	42693	9312.8	111000	1802.4	0
sp_Q7RTZ1_OVCH2_HUMAN	18570	3952.6	0	115000	1053.9	671.26	1819	892.36	798000	1170.3	985.92	0	1647.1	1104.6	116000	3264.3
sp_Q15599_NHRF2_HUMAN	988.57	6485.8	71499	3746.8	4985.6	11382	20460	3224.4	0	5191.1	11790	3097.7	4973.6	15535	274.11	0
sp_Q16798_MAON_HUMAN	1334.8	13484	92277	10702	33542	9460.2	209000	5272.6	0	5735.9	6626.9	2994	22779	17170	4455.7	0
sp_P02549_SPTA1_HUMAN	38972	38277	116000	42451	46856	44377	12359	35780	5953.9	32205	14339	29227	22139	38737	9954.4	0

## Sheet: Tab 2 Analysis
	Low grade Average	High grade average	Log2FC	Pvalue
sp_P23284_PPIB_HUMAN	14985.1	33532.6	1.16203	0.00115116
sp_P61009_SPCS3_HUMAN	17089.2	5974.72	-1.51614	0.0124034
sp_P14618_KPYM_HUMAN	20657.7	60863.6	1.5589	0.0194351
sp_P69892_HBG2_HUMAN	32289.4	14653.2	-1.13984	0.0280252
sp_Q9Y490_TLN1_HUMAN	51575.8	19761.2	-1.38403	0.0295995
sp_P02753_RET4_HUMAN	121877	24054.9	-2.34103	0.0311679
sp_Q01105_SET_HUMAN	14607.3	4491.43	-1.70144	0.032258
sp_P04259_K2C6B_HUMAN	27269.7	3906.31	-2.80342	0.0337515
sp_P08708_RS17_HUMAN	90360	9101.44	-3.31152	0.0372538
sp_P02549_SPTA1_HUMAN	46884	19069.4	-1.29784	0.0382258
sp_Q9NYL4_FKB11_HUMAN	9112.39	44209.5	2.27845	0.0389693
sp_P24539_AT5F1_HUMAN	45056	9699.43	-2.21575	0.0390468
sp_P61978_HNRPK_HUMAN	2354.3	13134	2.47993	0.0392622
sp_P30626_SORCN_HUMAN	8853.35	3462.08	-1.35458	0.0397576
sp_P28066_PSA5_HUMAN	55171.4	21311.5	-1.37229	0.0413549
sp_P62241_RS8_HUMAN	33478.6	112540	1.74912	0.0444958
sp_P01042_KNG1_HUMAN	305721	159808	-0.935874	0.0497963
sp_P61224_RAP1B_HUMAN	46341.6	20072.8	-1.20707	0.0508844
sp_Q9H8H3_MET7A_HUMAN	36063	17337.9	-1.05659	0.050929
sp_P00739_HPTR_HUMAN	617252	186514	-1.72657	0.0545663
sp_P21980_TGM2_HUMAN	8907.33	5129.42	-0.796195	0.0571257
sp_Q96C23_GALM_HUMAN	22816.7	10275.8	-1.15084	0.0577179
sp_O14773_TPP1_HUMAN	75068.9	20518.7	-1.87128	0.0619554
sp_P27338_AOFB_HUMAN	11393.9	2653.32	-2.10239	0.0633347
sp_P50990_TCPQ_HUMAN	98135.1	29401.5	-1.73888	0.0638363
sp_Q04837_SSBP_HUMAN	31747.3	10109.8	-1.65088	0.0657913
sp_Q04695_K1C17_HUMAN	33761	15910.6	-1.08537	0.073209
sp_P49773_HINT1_HUMAN	5799.1	2896.14	-1.0017	0.0737846
sp_O43866_CD5L_HUMAN	514750	161050	-1.67636	0.0743946
sp_P48735_IDHP_HUMAN	24720.7	8049.06	-1.61883	0.0753383
sp_P08319_ADH4_HUMAN	32150.5	142893	2.15202	0.0753962
sp_P03952_KLKB1_HUMAN	164525	37678.8	-2.12648	0.075683
sp_Q8NC51_PAIRB_HUMAN	14199.5	4992.15	-1.50811	0.076355
sp_P51659_DHB4_HUMAN	28131.9	68673.8	1.28755	0.0774171
sp_P62873_GBB1_HUMAN	31347.4	45206.4	0.528182	0.0793161
sp_P12259_FA5_HUMAN	57863.4	21943.6	-1.39885	0.084079
sp_P01019_ANGT_HUMAN	431843	89456.9	-2.27124	0.085415
sp_P51858_HDGF_HUMAN	84188.3	34720	-1.27785	0.0865
sp_P56199_ITA1_HUMAN	3562.19	12903.2	1.85689	0.0874975
sp_P30101_PDIA3_HUMAN	21416.4	12054	-0.8292	0.0881304
sp_O95445_APOM_HUMAN	285105	112598	-1.34031	0.0885989
sp_P53814_SMTN_HUMAN	20193.8	6927.92	-1.54342	0.0913867
sp_P08648_ITA5_HUMAN	16517.3	4415.75	-1.90325	0.0920514
sp_P04179_SODM_HUMAN	17784.4	34346	0.949529	0.0925654
sp_Q06210_GFPT1_HUMAN	26434.6	56008.9	1.08323	0.0941231
sp_O43707_ACTN4_HUMAN	22902.2	14347.4	-0.674696	0.0945597
sp_P35221_CTNA1_HUMAN	42551	8922.96	-2.2536	0.0945901
sp_P26885_FKBP2_HUMAN	37451.3	10044.6	-1.89859	0.0963075
sp_Q15907_RB11B_HUMAN	45703.2	16990.8	-1.42754	0.0996409
sp_P02766_TTHY_HUMAN	783875	250294	-1.647	0.100773
sp_A0A0A0MT36_KVD21_HUMAN	406916	99087.1	-2.03796	0.102841
sp_P31937_3HIDH_HUMAN	40114	12198.4	-1.71741	0.102956
sp_Q9Y266_NUDC_HUMAN	44168.5	23442.5	-0.913889	0.103201
sp_P83881_RL36A_HUMAN	9642.29	3021.24	-1.67424	0.104677
sp_P55769_NH2L1_HUMAN	51554	30621.2	-0.751552	0.106695
sp_P01714_LV319_HUMAN	1807000	180199	-3.32593	0.108905
sp_Q13630_FCL_HUMAN	13490.2	6777.23	-0.993149	0.109388
sp_P55145_MANF_HUMAN	33560.1	12307	-1.44727	0.109984
sp_P12429_ANXA3_HUMAN	16774.5	5221.02	-1.68387	0.110371
sp_Q9BQE5_APOL2_HUMAN	43495.8	16879.6	-1.3656	0.111695
sp_Q14344_GNA13_HUMAN	3544.46	13420	1.92074	0.112632
sp_P30711_GSTT1_HUMAN	31088.6	11642.1	-1.41704	0.112696
sp_P36542_ATPG_HUMAN	26588.3	148046	2.47718	0.114076
sp_P06702_S10A9_HUMAN	8875.84	64787.5	2.86776	0.114732
sp_Q00610_CLH1_HUMAN	32941.3	4113.74	-3.00138	0.11508
sp_O15230_LAMA5_HUMAN	45456.2	7451.44	-2.60889	0.115586
sp_P61626_LYSC_HUMAN	13032.2	55832.1	2.09902	0.116936
sp_P17980_PRS6A_HUMAN	6267.26	29506.7	2.23514	0.118556
sp_P01704_LV214_HUMAN	58084.9	28972	-1.0035	0.1189
sp_P27918_PROP_HUMAN	42052.6	6143.38	-2.77509	0.120022
sp_P80723_BASP1_HUMAN	33512	3913.74	-3.09806	0.121733
sp_P35579_MYH9_HUMAN	32380.3	16430.8	-0.978712	0.122416
sp_P61086_UBE2K_HUMAN	2501.03	4416.6	0.820415	0.12255
sp_Q86WA6_BPHL_HUMAN	8439.19	29057.7	1.78374	0.122594
sp_Q16762_THTR_HUMAN	79607.5	29706.5	-1.42213	0.122855
sp_O14791_APOL1_HUMAN	413130	223963	-0.883334	0.122967
sp_Q13404_UB2V1_HUMAN	18349.5	5897.86	-1.63747	0.124798
sp_Q06830_PRDX1_HUMAN	48606	26554.3	-0.87219	0.129085
sp_P00338_LDHA_HUMAN	57620	32849.4	-0.810704	0.131414
sp_Q96BQ1_FAM3D_HUMAN	36888.7	18618.3	-0.986456	0.132568
sp_Q9BUR5_MIC26_HUMAN	68581.1	22526.6	-1.60618	0.133675
sp_Q16555_DPYL2_HUMAN	13141.2	21446.8	0.706658	0.134531
sp_P62826_RAN_HUMAN	42605.6	21577.2	-0.981535	0.137459
sp_P68431_H31_HUMAN	38411.8	6862.44	-2.48476	0.137563
sp_P24752_THIL_HUMAN	80753	14358	-2.49166	0.138474
sp_P00734_THRB_HUMAN	620556	236627	-1.39095	0.139031
sp_Q9NR28_DBLOH_HUMAN	32159.1	10557.9	-1.6069	0.140775
sp_Q92506_DHB8_HUMAN	80030.3	28394	-1.49496	0.143951
sp_P61353_RL27_HUMAN	11827.7	6066.35	-0.96327	0.147504
sp_P35232_PHB_HUMAN	4614.39	1672.3	-1.46431	0.148136
sp_P19823_ITIH2_HUMAN	999754	591576	-0.757011	0.148512
sp_P07305_H10_HUMAN	11018.8	4253.44	-1.37326	0.150394
sp_P04004_VTNC_HUMAN	656185	1.17905e+06	0.845449	0.150849
sp_Q9Y3B8_ORN_HUMAN	12694.9	2488.2	-2.35108	0.15212
sp_P12111_CO6A3_HUMAN	9566.27	24487.9	1.35604	0.15241
sp_P04229_2B11_HUMAN	22679.6	3318.05	-2.77299	0.153724
sp_P01594_KV133_HUMAN	417610	153914	-1.44003	0.154587
sp_A0A0G2JS06_LV539_HUMAN	51275.1	26079.4	-0.97535	0.155372
sp_P54920_SNAA_HUMAN	14405.8	6489.36	-1.1505	0.155744
sp_P08637_FCG3A_HUMAN	8703.21	425355	5.61097	0.155883
sp_P09104_ENOG_HUMAN	18038.1	6988.5	-1.368	0.155946
sp_P23229_ITA6_HUMAN	59013.8	20740.9	-1.50857	0.156202
sp_P08571_CD14_HUMAN	19167.5	52314.1	1.44854	0.156492
sp_P14550_AK1A1_HUMAN	23016.5	53631.5	1.22042	0.157675
sp_P0DP09_KV113_HUMAN	497094	189748	-1.38944	0.15773
sp_A0A0B4J1V0_HV315_HUMAN	1.37508e+06	719768	-0.933911	0.158998
sp_P01009_A1AT_HUMAN	1.34679e+07	5.78767e+06	-1.21847	0.159667
sp_Q9Y3I0_RTCB_HUMAN	38746.7	91295.3	1.23647	0.159757
sp_Q9NP77_SSU72_HUMAN	13706.2	3230.84	-2.08484	0.160628
sp_Q9Y4W6_AFG32_HUMAN	36054.2	19630.6	-0.877065	0.16141
sp_Q9BWJ5_SF3B5_HUMAN	22501	2885.25	-2.96322	0.16141
sp_P52943_CRIP2_HUMAN	29410.8	8028.99	-1.87306	0.161572
sp_P02787_TRFE_HUMAN	9065250	5.04378e+06	-0.845841	0.162671
sp_P36871_PGM1_HUMAN	90429.4	35713.5	-1.34032	0.163252
sp_P31930_QCR1_HUMAN	51098.2	28485.2	-0.843058	0.163286
sp_Q16798_MAON_HUMAN	46884.1	7470.19	-2.64988	0.166087
sp_Q562R1_ACTBL_HUMAN	6393.15	21718	1.76429	0.166132
sp_P50895_BCAM_HUMAN	20755	3941.37	-2.39669	0.166683
sp_Q9Y3Y2_CHTOP_HUMAN	40073.7	3710.66	-3.43291	0.167489
sp_P50453_SPB9_HUMAN	12426.6	30406.3	1.29093	0.16825
sp_P00918_CAH2_HUMAN	30183.8	10791.1	-1.48393	0.17222
sp_Q7Z3B1_NEGR1_HUMAN	12211.6	57226.3	2.22843	0.17265
sp_P16070_CD44_HUMAN	78999.6	17053.2	-2.21181	0.172969
sp_Q9Y383_LC7L2_HUMAN	10007	23361.8	1.22313	0.173274
sp_O00151_PDLI1_HUMAN	11149.6	6312.01	-0.82082	0.17525
sp_P55327_TPD52_HUMAN	91947.1	27579.4	-1.73721	0.175949
sp_Q9UJM8_HAOX1_HUMAN	13656.6	65405	2.25981	0.17713
sp_Q12907_LMAN2_HUMAN	8026.17	3553.66	-1.17541	0.1774
sp_P04275_VWF_HUMAN	146291	44972.4	-1.70173	0.178115
sp_P02765_FETUA_HUMAN	173831	69891.3	-1.3145	0.179067
sp_Q16270_IBP7_HUMAN	22242.2	6151.65	-1.85425	0.180096
sp_P12956_XRCC6_HUMAN	10802.4	29825.9	1.46522	0.180582
sp_Q01995_TAGL_HUMAN	45142.1	16791.9	-1.42671	0.181754
sp_O75348_VATG1_HUMAN	5582.11	16258.5	1.54231	0.182239
sp_Q9P2M7_CING_HUMAN	24136.4	10961.1	-1.13881	0.182382
sp_P52597_HNRPF_HUMAN	77686.1	41031.6	-0.92092	0.182428
sp_Q9ULD0_OGDHL_HUMAN	73237.5	7530.23	-3.28182	0.183934
sp_O60884_DNJA2_HUMAN	25022.3	2295.51	-3.44633	0.184449
sp_P27105_STOM_HUMAN	24279.1	3898.56	-2.6387	0.184971
sp_P00403_COX2_HUMAN	64372.4	33179.8	-0.956135	0.185056
sp_P07237_PDIA1_HUMAN	32332.8	21683.3	-0.576414	0.185146
sp_P21266_GSTM3_HUMAN	26688.5	8035.99	-1.73167	0.185832
sp_P06744_G6PI_HUMAN	65684.7	7937.01	-3.04889	0.187329
sp_Q9HC38_GLOD4_HUMAN	26680.7	15963.4	-0.741027	0.188656
sp_P55884_EIF3B_HUMAN	13178.8	4203.08	-1.6487	0.188719
sp_P62899_RL31_HUMAN	23642.4	103298	2.12737	0.189894
sp_O75874_IDHC_HUMAN	23000.5	46827.9	1.0257	0.189931
sp_P12236_ADT3_HUMAN	4348.66	24631.4	2.50185	0.190103
sp_P60866_RS20_HUMAN	9626.36	4029.03	-1.25656	0.190707
sp_O95336_6PGL_HUMAN	19064.5	57896.1	1.60258	0.190793
sp_Q15637_SF01_HUMAN	18775.7	5269.79	-1.83305	0.190835
sp_P31146_COR1A_HUMAN	6447.54	3133.3	-1.04107	0.191066
sp_O14745_NHRF1_HUMAN	59231.3	27269	-1.1191	0.191846
sp_P32119_PRDX2_HUMAN	56600.2	18301	-1.62888	0.191919
sp_P11021_GRP78_HUMAN	42400.2	28054.6	-0.595835	0.192062
sp_P42677_RS27_HUMAN	5458.89	9323.08	0.772199	0.1935
sp_P02794_FRIH_HUMAN	53575.1	24422.3	-1.13337	0.194898
sp_Q99959_PKP2_HUMAN	70321.1	5536.79	-3.66684	0.195675
sp_P02452_CO1A1_HUMAN	39668.6	18476.5	-1.10231	0.198016
sp_P11142_HSP7C_HUMAN	16642.4	24562.4	0.561591	0.201232
sp_P07339_CATD_HUMAN	8813.09	30631.2	1.79728	0.202154
sp_O75436_VP26A_HUMAN	85406.4	18015.9	-2.24507	0.202482
sp_Q96PD5_PGRP2_HUMAN	4895.39	84862.9	4.11564	0.20321
sp_P07203_GPX1_HUMAN	4766.08	8127.3	0.769974	0.204098
sp_Q07955_SRSF1_HUMAN	47117.6	19630.5	-1.26317	0.20509
sp_Q07960_RHG01_HUMAN	18097.6	54035.8	1.57811	0.206853
sp_Q96HR9_REEP6_HUMAN	67489.2	23628.7	-1.51411	0.20686
sp_Q15185_TEBP_HUMAN	18985.8	5279.02	-1.84658	0.210303
sp_P56470_LEG4_HUMAN	24916.4	16970	-0.554105	0.211589
sp_P63244_RACK1_HUMAN	38998.7	14993.4	-1.3791	0.211745
sp_P62888_RL30_HUMAN	37413.4	55978.5	0.581319	0.212089
sp_Q01524_DEF6_HUMAN	15469.6	6257.59	-1.30576	0.212381
sp_P21291_CSRP1_HUMAN	58012.9	26651.8	-1.12214	0.212496
sp_Q92522_H1X_HUMAN	13857.2	6662.54	-1.05649	0.212881
sp_P20908_CO5A1_HUMAN	76952.2	14416.5	-2.41624	0.212917
sp_Q8WX93_PALLD_HUMAN	37036.2	15757.9	-1.23286	0.213035
sp_Q9UMS6_SYNP2_HUMAN	31713.4	204884	2.69165	0.213554
sp_P51665_PSMD7_HUMAN	27063.5	7432.01	-1.86452	0.213827
sp_O00748_EST2_HUMAN	97182.9	45708.8	-1.08823	0.214211
sp_Q96FQ6_S10AG_HUMAN	11305.4	4575.7	-1.30495	0.214318
sp_Q16531_DDB1_HUMAN	6464.48	3725.43	-0.795127	0.214565
sp_P84243_H33_HUMAN	6814.8	50445.5	2.88798	0.214588
sp_P60468_SC61B_HUMAN	47442.2	27823.4	-0.769873	0.214797
sp_P40429_RL13A_HUMAN	706.039	14966.3	4.40582	0.217312
sp_Q16658_FSCN1_HUMAN	13763.5	29667	1.10801	0.218507
sp_P30040_ERP29_HUMAN	17687.5	77075.6	2.12355	0.219568
sp_P28331_NDUS1_HUMAN	31261.7	13138.9	-1.25056	0.221435
sp_P06454_PTMA_HUMAN	40249.9	17468	-1.20427	0.223112
sp_P13987_CD59_HUMAN	22866.4	11484.8	-0.993507	0.224772
sp_Q86UU0_BCL9L_HUMAN	2998.74	20695.9	2.78691	0.225309
sp_P50454_SERPH_HUMAN	13095.3	34771	1.40884	0.225478
sp_P30085_KCY_HUMAN	22190.6	5496.98	-2.01324	0.225927
sp_Q9UNL2_SSRG_HUMAN	5312.89	27875.7	2.39144	0.225991
sp_P23246_SFPQ_HUMAN	109721	10161.8	-3.43261	0.226297
sp_P08574_CY1_HUMAN	11315.1	146773	3.69726	0.227465
sp_Q9BRP8_PYM1_HUMAN	11267.6	3283.5	-1.77887	0.228814
sp_P16401_H15_HUMAN	252828	20006.4	-3.65962	0.229159
sp_P80297_MT1X_HUMAN	19644.9	7967.9	-1.30188	0.230173
sp_Q07021_C1QBP_HUMAN	20312.7	100333	2.30435	0.230327
sp_Q9Y678_COPG1_HUMAN	35899	6695.98	-2.42258	0.231991
sp_Q99497_PARK7_HUMAN	27725	48677.1	0.812055	0.232904
sp_Q9Y2Y8_PRG3_HUMAN	69848.8	5989.68	-3.54369	0.232957
sp_Q99832_TCPH_HUMAN	22307.3	13129.5	-0.764698	0.233396
sp_A0A0C4DH68_KV224_HUMAN	72981.9	608862	3.0605	0.233472
sp_P23588_IF4B_HUMAN	67379.2	12311.1	-2.45234	0.234657
sp_A0A075B6K4_LV310_HUMAN	1.20316e+06	633638	-0.925097	0.234701
sp_Q92598_HS105_HUMAN	21729.3	40040.2	0.88181	0.23487
sp_P61923_COPZ1_HUMAN	37192	71773.5	0.948458	0.235287
sp_O75367_H2AY_HUMAN	5519.22	212714	5.2683	0.235623
sp_P49368_TCPG_HUMAN	33507.2	20006.8	-0.743986	0.236625
sp_Q9H444_CHM4B_HUMAN	32306.4	8430.92	-1.93806	0.23746
sp_P30740_ILEU_HUMAN	4148.3	7496.11	0.853622	0.238582
sp_P04155_TFF1_HUMAN	23173.7	3890.75	-2.57437	0.239002
sp_Q5T1J5_CHCH9_HUMAN	14970.5	4790.87	-1.64376	0.239317
sp_Q15125_EBP_HUMAN	48586.9	12401.5	-1.97005	0.23938
sp_P67809_YBOX1_HUMAN	7430.84	2881.98	-1.36647	0.239487
sp_P02747_C1QC_HUMAN	1.43786e+06	512147	-1.4893	0.239613
sp_P01701_LV151_HUMAN	9779.86	73043.6	2.90087	0.239987
sp_P46940_IQGA1_HUMAN	12684.8	36574.7	1.52774	0.240667
sp_Q9UJZ1_STML2_HUMAN	25786.5	5564.6	-2.21227	0.241396
sp_Q15417_CNN3_HUMAN	44091.2	12873.4	-1.7761	0.242403
sp_P30046_DOPD_HUMAN	16925.5	65248.9	1.94675	0.243499
sp_O94826_TOM70_HUMAN	63266.8	33270.6	-0.927198	0.244633
sp_Q96P31_FCRL3_HUMAN	232753	44038.8	-2.40196	0.244642
sp_P01699_LV144_HUMAN	10430.3	20746.2	0.992063	0.244655
sp_P16615_AT2A2_HUMAN	19535.9	7723.34	-1.33883	0.24478
sp_P00352_AL1A1_HUMAN	14726.1	41299	1.48774	0.245407
sp_P63241_IF5A1_HUMAN	11993.8	24884.4	1.05295	0.24552
sp_P0DOX2_IGA2_HUMAN	1700125	517019	-1.71735	0.245969
sp_P40925_MDHC_HUMAN	29844.7	73861.5	1.30735	0.246082
sp_Q96HN2_SAHH3_HUMAN	2991.16	4470.08	0.579596	0.246327
sp_Q01518_CAP1_HUMAN	11176.7	39392.1	1.81742	0.247004
sp_P02751_FINC_HUMAN	265560	123278	-1.10712	0.247599
sp_P61160_ARP2_HUMAN	9298.83	15099.2	0.699355	0.248004
sp_Q14108_SCRB2_HUMAN	35263.6	12833.7	-1.45824	0.249156
sp_P20962_PTMS_HUMAN	27062.5	11647.2	-1.21631	0.249426
sp_P47914_RL29_HUMAN	29339	1799.59	-4.02708	0.249461
sp_O00182_LEG9_HUMAN	25884.2	7327.43	-1.82069	0.249657
sp_P40926_MDHM_HUMAN	72533.1	36612.2	-0.986317	0.249979
sp_Q00341_VIGLN_HUMAN	15783	23868.9	0.596754	0.250287
sp_Q9Y6C9_MTCH2_HUMAN	14226	89663.8	2.656	0.250446
sp_P07900_HS90A_HUMAN	39922.2	15096	-1.40302	0.251113
sp_O43169_CYB5B_HUMAN	2398.87	35621.8	3.89233	0.252125
sp_P05090_APOD_HUMAN	153229	52783	-1.53754	0.252197
sp_P07910_HNRPC_HUMAN	34771.4	16935	-1.0379	0.252714
sp_P36957_ODO2_HUMAN	6129.93	13939.5	1.18524	0.2528
sp_P13693_TCTP_HUMAN	25402.8	11730.2	-1.11476	0.252897
sp_P35555_FBN1_HUMAN	67971.3	26718.5	-1.34709	0.253459
sp_Q15274_NADC_HUMAN	11568.2	6116.83	-0.919306	0.253627
sp_P48200_IREB2_HUMAN	190632	45309.7	-2.0729	0.253918
sp_Q96PK6_RBM14_HUMAN	25235.2	10355.1	-1.28509	0.254539
sp_P23919_KTHY_HUMAN	110755	8767.59	-3.65904	0.254615
sp_P42765_THIM_HUMAN	18526.5	82313.2	2.15153	0.254745
sp_P30043_BLVRB_HUMAN	111623	24114.6	-2.21065	0.254856
sp_Q9H0W9_CK054_HUMAN	9015.29	35517.8	1.9781	0.254959
sp_P55735_SEC13_HUMAN	9806.85	6966.21	-0.493415	0.255668
sp_P46781_RS9_HUMAN	60259.9	21899.8	-1.46028	0.255814
sp_P23396_RS3_HUMAN	18504.1	10196.1	-0.859824	0.256772
sp_O94875_SRBS2_HUMAN	47893	10182.3	-2.23375	0.258006
sp_P61077_UB2D3_HUMAN	13581.3	20304	0.580145	0.258044
sp_Q02338_BDH_HUMAN	19565.8	46344.6	1.24406	0.258134
sp_P61088_UBE2N_HUMAN	81520.5	42089.4	-0.953707	0.258192
sp_P09467_F16P1_HUMAN	24357.5	62696.1	1.36401	0.258512
sp_P31949_S10AB_HUMAN	45535.3	26056.9	-0.80532	0.259036
sp_Q96IU4_ABHEB_HUMAN	34821.8	18383.2	-0.921604	0.259529
sp_Q00839_HNRPU_HUMAN	14827.2	50307	1.76251	0.259847
sp_P07225_PROS_HUMAN	679722	217119	-1.64646	0.260235
sp_Q13510_ASAH1_HUMAN	52999	9649.92	-2.45738	0.260549
sp_Q9BPW8_NIPS1_HUMAN	2419.95	16574.1	2.77588	0.261085
sp_P25786_PSA1_HUMAN	18468.2	6212.89	-1.57171	0.261621
sp_Q14315_FLNC_HUMAN	23388.1	15573.8	-0.586654	0.261771
sp_P24666_PPAC_HUMAN	16892.9	68130.5	2.01188	0.261963
sp_Q13347_EIF3I_HUMAN	17846.5	2569.6	-2.79602	0.262083
sp_Q99795_GPA33_HUMAN	111070	239927	1.11112	0.262312
sp_P68871_HBB_HUMAN	353427	147529	-1.26042	0.262935
sp_P38117_ETFB_HUMAN	65279.1	26532.2	-1.29888	0.26338
sp_Q15286_RAB35_HUMAN	26660.2	3513.29	-2.92379	0.264135
sp_P09669_COX6C_HUMAN	10736.3	6981.1	-0.620976	0.265275
sp_P02462_CO4A1_HUMAN	11490.7	7191.74	-0.676051	0.265494
sp_P05156_CFAI_HUMAN	209609	82115.9	-1.35197	0.265831
sp_Q9Y2B0_CNPY2_HUMAN	22200.2	12145	-0.870216	0.265908
sp_P62937_PPIA_HUMAN	10936.1	18002.1	0.71907	0.266042
sp_Q15599_NHRF2_HUMAN	15346.5	5107.69	-1.58717	0.266466
sp_Q13011_ECH1_HUMAN	11567.2	86149.6	2.8968	0.267054
sp_P00367_DHE3_HUMAN	56269.8	170466	1.59905	0.267065
sp_P26640_SYVC_HUMAN	19223.7	48946.5	1.34832	0.267654
sp_P02647_APOA1_HUMAN	3.11521e+06	16132750	2.37259	0.267876
sp_Q13200_PSMD2_HUMAN	31074.4	6620.38	-2.23074	0.268144
sp_P16403_H12_HUMAN	13421.1	1519.33	-3.14299	0.26826
sp_P10412_H14_HUMAN	4347.03	718.637	-2.59669	0.268274
sp_Q9NR77_PXMP2_HUMAN	9337.06	5030.76	-0.892193	0.268356
sp_P10599_THIO_HUMAN	25947.7	114411	2.14054	0.269505
sp_P69905_HBA_HUMAN	460011	213440	-1.10784	0.269978
sp_O14964_HGS_HUMAN	46278.9	15989.1	-1.53326	0.27052
sp_P21397_AOFA_HUMAN	15935	9145.02	-0.801139	0.270584
sp_O95571_ETHE1_HUMAN	19760.8	50543.2	1.35488	0.271593
sp_P62424_RL7A_HUMAN	45928.9	24235.5	-0.922282	0.272172
sp_P02748_CO9_HUMAN	208500	576084	1.46623	0.272796
sp_Q15363_TMED2_HUMAN	25960.8	68475.1	1.39925	0.273713
sp_P16930_FAAA_HUMAN	3981.73	7488.73	0.911324	0.274073
sp_P09382_LEG1_HUMAN	31948.5	53888.9	0.754239	0.274479
sp_P06396_GELS_HUMAN	154391	101233	-0.608916	0.27452
sp_P19971_TYPH_HUMAN	47658.5	23878.8	-0.996999	0.274595
sp_P0DP07_HV431_HUMAN	741142	175098	-2.08159	0.274975
sp_Q13561_DCTN2_HUMAN	38960.1	16059.5	-1.27858	0.275163
sp_Q9Y5P6_GMPPB_HUMAN	23647.8	93778.3	1.98755	0.276408
sp_P15104_GLNA_HUMAN	25034.8	7212.45	-1.79537	0.276903
sp_A0A075B6S5_KV127_HUMAN	186120	79066.1	-1.2351	0.277551
sp_P07919_QCR6_HUMAN	18366.3	6903.8	-1.4116	0.278267
sp_P02671_FIBA_HUMAN	579351	359386	-0.688904	0.278551
sp_P19623_SPEE_HUMAN	131908	48112	-1.45506	0.279262
sp_P14209_CD99_HUMAN	35369.2	8058.36	-2.13394	0.279337
sp_Q15084_PDIA6_HUMAN	18349.5	115855	2.65851	0.279684
sp_Q13148_TADBP_HUMAN	18003	6002.52	-1.5846	0.280478
sp_P08697_A2AP_HUMAN	44657.7	25228	-0.823881	0.281206
sp_P26599_PTBP1_HUMAN	13563.4	113085	3.05962	0.281236
sp_Q00325_MPCP_HUMAN	33250.3	12949	-1.36053	0.281506
sp_Q12864_CAD17_HUMAN	12942.7	25698	0.989512	0.28216
sp_P23381_SYWC_HUMAN	7548.01	43298.4	2.52014	0.282504
sp_P00966_ASSY_HUMAN	6790.45	48312	2.8308	0.282973
sp_P04406_G3P_HUMAN	47403.9	32153.8	-0.560015	0.283731
sp_P50395_GDIB_HUMAN	13505.1	8632.58	-0.645641	0.284397
sp_Q16630_CPSF6_HUMAN	36153.1	15680.8	-1.20512	0.285844
sp_P23142_FBLN1_HUMAN	37187.2	21985.5	-0.758252	0.286461
sp_P62857_RS28_HUMAN	17323.3	3112.01	-2.47679	0.28653
sp_P49748_ACADV_HUMAN	107953	56831.2	-0.925646	0.286663
sp_P18124_RL7_HUMAN	33586.4	8045.78	-2.06157	0.287117
sp_P62318_SMD3_HUMAN	35131.4	20268.5	-0.793524	0.289403
sp_P0DOX7_IGK_HUMAN	4551.97	100300	4.46169	0.289753
sp_Q8N5G0_SMI20_HUMAN	25716.5	14641.8	-0.812599	0.289876
sp_P10253_LYAG_HUMAN	12093.8	94106.2	2.96002	0.290635
sp_Q96AB3_ISOC2_HUMAN	15266.8	68177.3	2.1589	0.291268
sp_P35268_RL22_HUMAN	14898.3	7513.39	-0.987607	0.292153
sp_Q8IUX7_AEBP1_HUMAN	34321.6	59615.5	0.79657	0.292946
sp_Q92896_GSLG1_HUMAN	26471.3	14666.6	-0.851894	0.293048
sp_P07195_LDHB_HUMAN	32060.2	44718.4	0.480082	0.29326
sp_P01860_IGHG3_HUMAN	1.05486e+07	1954125	-2.43246	0.293606
sp_P61254_RL26_HUMAN	20162.8	12468.7	-0.693382	0.293855
sp_P02749_APOH_HUMAN	715843	472625	-0.598947	0.29417
sp_P11310_ACADM_HUMAN	9632.62	36025.3	1.90301	0.294171
sp_Q8WWI1_LMO7_HUMAN	11608.8	4458.64	-1.38054	0.295132
sp_P06703_S10A6_HUMAN	31839.3	21070.2	-0.595602	0.295925
sp_P16422_EPCAM_HUMAN	26341.6	11018.3	-1.25745	0.296441
sp_Q99714_HCD2_HUMAN	9181.11	69582.4	2.92198	0.297044
sp_P15924_DESP_HUMAN	114539	44508.4	-1.36369	0.298087
sp_P08123_CO1A2_HUMAN	71545.1	31152.9	-1.19949	0.298827
sp_Q12906_ILF3_HUMAN	71414	6674.36	-3.41951	0.299042
sp_P08294_SODE_HUMAN	16452.3	11843.4	-0.474206	0.299723
sp_P52565_GDIR1_HUMAN	23971.5	57077.6	1.2516	0.301288
sp_P27824_CALX_HUMAN	6299.75	77659.9	3.6238	0.30231
sp_P35998_PRS7_HUMAN	24335.8	4982.71	-2.28808	0.302398
sp_Q9NY33_DPP3_HUMAN	7059.41	39671.5	2.49048	0.302494
sp_P08559_ODPA_HUMAN	13425.1	7408.05	-0.857767	0.302737
sp_P39687_AN32A_HUMAN	3049.29	50459.8	4.04859	0.303684
sp_P84098_RL19_HUMAN	33298.4	6890.51	-2.27277	0.30442
sp_P02768_ALBU_HUMAN	27212750	49076500	0.85075	0.305178
sp_Q14980_NUMA1_HUMAN	28833.8	6787.04	-2.08691	0.305235
sp_Q16822_PCKGM_HUMAN	32337.5	79258.7	1.29336	0.305455
sp_Q00059_TFAM_HUMAN	67417.9	12051.2	-2.48395	0.30599
sp_P23193_TCEA1_HUMAN	68616.6	16479.8	-2.05785	0.306538
sp_P05062_ALDOB_HUMAN	12879.1	19779.3	0.618961	0.30691
sp_O43396_TXNL1_HUMAN	1212.36	2949.08	1.28245	0.30746
sp_Q9H0D6_XRN2_HUMAN	8236.61	3939.19	-1.06415	0.307727
sp_Q9NQG5_RPR1B_HUMAN	88823.7	15440.5	-2.52422	0.308104
sp_P99999_CYC_HUMAN	12588.9	5997.69	-1.06967	0.308546
sp_P08575_PTPRC_HUMAN	41247.1	166227	2.01079	0.308888
sp_P49207_RL34_HUMAN	54372.7	4224.57	-3.686	0.30898
sp_P53992_SC24C_HUMAN	24983.2	2537.84	-3.29929	0.309608
sp_P15880_RS2_HUMAN	24375.6	9319.48	-1.38712	0.309893
sp_P05155_IC1_HUMAN	551032	290939	-0.921419	0.309972
sp_O14737_PDCD5_HUMAN	4917.64	137677	4.80718	0.310171
sp_P50416_CPT1A_HUMAN	20813.4	5802.69	-1.84272	0.310348
sp_P13489_RINI_HUMAN	28877.4	18595.5	-0.634987	0.310441
sp_P61803_DAD1_HUMAN	29320.5	16545.6	-0.825461	0.312027
sp_P54868_HMCS2_HUMAN	9616.75	13837.3	0.524941	0.312118
sp_P41250_GARS_HUMAN	16876.5	11226.5	-0.588112	0.312294
sp_P45880_VDAC2_HUMAN	49480.6	35137.2	-0.493865	0.312808
sp_P05386_RLA1_HUMAN	11236.7	85095.9	2.92087	0.313689
sp_P39656_OST48_HUMAN	79200.8	7959.39	-3.31479	0.313794
sp_P11940_PABP1_HUMAN	16919.4	9341.85	-0.856902	0.314378
sp_Q86UE4_LYRIC_HUMAN	51565.9	28268.2	-0.867235	0.314796
sp_P04070_PROC_HUMAN	10257.1	5029.89	-1.02803	0.315044
sp_Q03252_LMNB2_HUMAN	41340.3	16542.8	-1.32135	0.315334
sp_P11047_LAMC1_HUMAN	26384	202527	2.94038	0.315551
sp_O94832_MYO1D_HUMAN	146661	32116.5	-2.1911	0.315887
sp_P18206_VINC_HUMAN	23653.8	9637.7	-1.29531	0.316286
sp_Q6UWP2_DHR11_HUMAN	104099	10173.6	-3.35505	0.316534
sp_Q1KMD3_HNRL2_HUMAN	9780.39	38901.4	1.99186	0.316858
sp_P61604_CH10_HUMAN	16028.9	12266.3	-0.38597	0.317241
sp_P31939_PUR9_HUMAN	48078.3	176068	1.87267	0.317276
sp_P57088_TMM33_HUMAN	4780.66	18235.6	1.93148	0.317496
sp_O95202_LETM1_HUMAN	177490	60495.3	-1.55284	0.317502
sp_O60701_UGDH_HUMAN	25638.4	52560.8	1.03568	0.317588
sp_Q01130_SRSF2_HUMAN	4956.7	2914.65	-0.766058	0.317662
sp_Q7KZF4_SND1_HUMAN	35325.7	19547.3	-0.853751	0.317694
sp_P17096_HMGA1_HUMAN	25182.8	15760.5	-0.676128	0.317751
sp_P38919_IF4A3_HUMAN	48791.2	21306.5	-1.19533	0.317894
sp_Q9H223_EHD4_HUMAN	23814.3	80134.2	1.75059	0.317956
sp_P05455_LA_HUMAN	4164.89	2790.11	-0.577954	0.318707
sp_Q15661_TRYB1_HUMAN	28455.5	6873.39	-2.04962	0.319824
sp_P02763_A1AG1_HUMAN	792826	313011	-1.34079	0.32009
sp_Q07654_TFF3_HUMAN	60904.5	14467.6	-2.07372	0.320692
sp_P49006_MRP_HUMAN	106671	16376.9	-2.70343	0.321345
sp_Q9BTA9_WAC_HUMAN	28907.3	15971.9	-0.855896	0.321604
sp_O60925_PFD1_HUMAN	23232.8	12802.8	-0.859699	0.3219
sp_Q14195_DPYL3_HUMAN	45250.3	20522.3	-1.14074	0.322191
sp_P09110_THIK_HUMAN	12599	30782.3	1.2888	0.322478
sp_Q01469_FABP5_HUMAN	34182.8	13470	-1.34352	0.322503
sp_P09525_ANXA4_HUMAN	94189.8	17803.4	-2.40342	0.322675
sp_Q8NFU3_TSTD1_HUMAN	108593	50576.1	-1.10241	0.323497
sp_Q9ULV4_COR1C_HUMAN	4311.62	36875.4	3.09635	0.323561
sp_P35237_SPB6_HUMAN	20816.7	44096.8	1.08293	0.323645
sp_P29536_LMOD1_HUMAN	9314.27	1815.35	-2.3592	0.323696
sp_Q9P258_RCC2_HUMAN	25684.1	1976.96	-3.69952	0.323864
sp_Q9NVW2_RNF12_HUMAN	4833.14	252075	5.70475	0.324006
sp_Q15006_EMC2_HUMAN	108499	7410.59	-3.87195	0.324137
sp_P48444_COPD_HUMAN	23648.8	3237.53	-2.8688	0.324243
sp_Q9NQR4_NIT2_HUMAN	23734.1	43379.8	0.870062	0.324542
sp_P30837_AL1B1_HUMAN	20429.9	40328.7	0.981126	0.324817
sp_Q8IVT2_MISP_HUMAN	55905.8	4724.16	-3.56487	0.325267
sp_Q96QK1_VPS35_HUMAN	31079.8	49714.9	0.677699	0.32548
sp_Q12792_TWF1_HUMAN	16798.4	1519.44	-3.46671	0.325968
sp_Q16718_NDUA5_HUMAN	3157.72	8502.45	1.42899	0.326513
sp_P25788_PSA3_HUMAN	15050.4	68142	2.17874	0.327865
sp_O43399_TPD54_HUMAN	61619.5	31244.3	-0.979793	0.328455
sp_P02675_FIBB_HUMAN	630875	421572	-0.581574	0.328648
sp_P28065_PSB9_HUMAN	41202.9	5564.84	-2.88834	0.32883
sp_P01034_CYTC_HUMAN	154318	30248.4	-2.35098	0.328963
sp_P07585_PGS2_HUMAN	11949.3	178621	3.9019	0.329134
sp_P14174_MIF_HUMAN	55164.4	34677.8	-0.669725	0.329211
sp_P27361_MK03_HUMAN	44673.1	19566.3	-1.19104	0.329635
sp_P36980_FHR2_HUMAN	57013.5	21378.3	-1.41515	0.329996
sp_P40121_CAPG_HUMAN	4408.26	48169.7	3.44984	0.330894
sp_Q15046_SYK_HUMAN	13306.6	7398.4	-0.846861	0.331109
sp_Q9P2R7_SUCB1_HUMAN	13340.6	9296.05	-0.521134	0.331463
sp_P53597_SUCA_HUMAN	174937	34937.4	-2.324	0.332499
sp_O95865_DDAH2_HUMAN	40026.9	21373.5	-0.905147	0.332577
sp_O60506_HNRPQ_HUMAN	16008.6	35052	1.13065	0.333408
sp_P0DP25_CALM3_HUMAN	14304.9	25510.1	0.834566	0.334458
sp_O15372_EIF3H_HUMAN	19581.2	4625.27	-2.08186	0.334558
sp_Q04760_LGUL_HUMAN	26227.5	39355.2	0.585472	0.334605
sp_P49755_TMEDA_HUMAN	70366	7377.51	-3.25367	0.335332
sp_P26641_EF1G_HUMAN	62711.4	15650.2	-2.00255	0.336166
sp_P31327_CPSM_HUMAN	22392.6	232121	3.37378	0.336166
sp_P47756_CAPZB_HUMAN	160074	16816.8	-3.25076	0.336181
sp_Q9NP79_VTA1_HUMAN	1868.57	212368	6.82849	0.336462
sp_P00915_CAH1_HUMAN	14494.1	7822.97	-0.88968	0.336809
sp_P02649_APOE_HUMAN	356060	252838	-0.493908	0.336893
sp_Q5T749_KPRP_HUMAN	25942.7	15796	-0.715772	0.337645
sp_P30086_PEBP1_HUMAN	57522.6	86045	0.580962	0.337853
sp_Q07020_RL18_HUMAN	16557.1	112024	2.75828	0.338
sp_P58546_MTPN_HUMAN	26900.9	9922.51	-1.43888	0.338382
sp_P43243_MATR3_HUMAN	115218	41323.6	-1.47933	0.339899
sp_Q9P2E9_RRBP1_HUMAN	139122	32392.6	-2.10261	0.339986
sp_P46782_RS5_HUMAN	10081	239346	4.56938	0.341024
sp_P0DJI8_SAA1_HUMAN	73279.8	312038	2.09024	0.341265
sp_Q16186_ADRM1_HUMAN	11787.4	5037.19	-1.22656	0.342071
sp_A0A0C4DH72_KV106_HUMAN	115539	80333	-0.524317	0.34245
sp_P54105_ICLN_HUMAN	391155	23465.1	-4.05915	0.342772
sp_Q9UM00_TMCO1_HUMAN	2165.5	3312.49	0.613214	0.343131
sp_P07327_ADH1A_HUMAN	79541	6948.15	-3.517	0.343138
sp_O43488_ARK72_HUMAN	11522	5844.21	-0.979306	0.343471
sp_P35270_SPRE_HUMAN	78571.4	40467.3	-0.957248	0.344651
sp_P04075_ALDOA_HUMAN	43322.8	24914	-0.798169	0.344905
sp_P19404_NDUV2_HUMAN	3597.04	17863.2	2.31211	0.344937
sp_O94760_DDAH1_HUMAN	154156	5827.31	-4.72542	0.345217
sp_Q86V81_THOC4_HUMAN	171842	11549.1	-3.89523	0.345387
sp_Q9H008_LHPP_HUMAN	11189.7	6180.24	-0.856437	0.345821
sp_Q15746_MYLK_HUMAN	52119.9	35971.1	-0.534996	0.346058
sp_P21964_COMT_HUMAN	69714.1	43057.2	-0.695197	0.34648
sp_Q02543_RL18A_HUMAN	10332.7	6438.09	-0.682518	0.346574
sp_P06239_LCK_HUMAN	32808.4	9604.02	-1.77235	0.346687
sp_Q7L576_CYFP1_HUMAN	19999.6	34221.8	0.774943	0.346884
sp_Q9UD71_PPR1B_HUMAN	18579.5	5595.77	-1.7313	0.34749
sp_P06733_ENOA_HUMAN	17059.7	106732	2.64533	0.347491
sp_P12277_KCRB_HUMAN	26725.8	54498.4	1.02798	0.347568
sp_Q15063_POSTN_HUMAN	25761.8	79670.8	1.62882	0.347853
sp_O00264_PGRC1_HUMAN	32127.5	327884	3.3513	0.347981
sp_Q9HBL0_TENS1_HUMAN	24164.2	10391.1	-1.21752	0.348209
sp_P62879_GBB2_HUMAN	68909.3	27179	-1.34221	0.348815
sp_P56134_ATPK_HUMAN	7714.04	104953	3.76612	0.348825
sp_Q9Y6N5_SQOR_HUMAN	77608.8	194072	1.3223	0.349861
sp_P59666_DEF3_HUMAN	225297	18617.7	-3.59708	0.350484
sp_P06310_KV230_HUMAN	110718	554499	2.32429	0.350966
sp_P11216_PYGB_HUMAN	43679.2	16091.7	-1.44063	0.35138
sp_P29692_EF1D_HUMAN	17853	41525.2	1.21782	0.353205
sp_O15400_STX7_HUMAN	47893.9	27864.3	-0.781426	0.353257
sp_Q15019_SEPT2_HUMAN	18830.8	68708.1	1.86738	0.353334
sp_P46783_RS10_HUMAN	802.112	10465.5	3.70569	0.353493
sp_P60033_CD81_HUMAN	4051.82	21077	2.37903	0.353614
sp_O75340_PDCD6_HUMAN	12300.3	46666.8	1.9237	0.354546
sp_Q13724_MOGS_HUMAN	87517.6	30030.1	-1.54316	0.354808
sp_P80188_NGAL_HUMAN	17113.1	123618	2.85272	0.356725
sp_Q53GG5_PDLI3_HUMAN	15213.1	35310.1	1.21477	0.357343
sp_P62753_RS6_HUMAN	12814.3	5939.36	-1.10938	0.357897
sp_P12955_PEPD_HUMAN	11016.1	7390.96	-0.575784	0.358328
sp_P61081_UBC12_HUMAN	34685	14799.3	-1.22878	0.358418
sp_P09417_DHPR_HUMAN	118864	13396.7	-3.14936	0.358666
sp_Q7RTZ1_OVCH2_HUMAN	17744.9	115272	2.69956	0.358686
sp_P05109_S10A8_HUMAN	44045.6	637716	3.85584	0.35895
sp_Q14520_HABP2_HUMAN	51880	36375.4	-0.512214	0.359405
sp_P31040_SDHA_HUMAN	53080.2	32948.1	-0.687979	0.359516
sp_P63000_RAC1_HUMAN	25813.5	19750.2	-0.386259	0.360192
sp_P06576_ATPB_HUMAN	17752.6	72643.9	2.03281	0.360561
sp_P04080_CYTB_HUMAN	30718.3	17308.9	-0.827588	0.360647
sp_Q96I99_SUCB2_HUMAN	52480.9	26206.4	-1.00187	0.360864
sp_P08572_CO4A2_HUMAN	49090.6	29457	-0.736837	0.361437
sp_P60953_CDC42_HUMAN	201201	22988.4	-3.12966	0.362103
sp_Q99623_PHB2_HUMAN	15168.2	7188.48	-1.07729	0.362575
sp_Q96DG6_CMBL_HUMAN	17449.5	45128.9	1.37086	0.362621
sp_Q9UMY4_SNX12_HUMAN	1353.16	2523.57	0.899137	0.363735
sp_O95168_NDUB4_HUMAN	9686.81	3048.05	-1.66814	0.36444
sp_P62701_RS4X_HUMAN	20039.3	5862.36	-1.77328	0.364522
sp_O15347_HMGB3_HUMAN	17795.8	11627.5	-0.613992	0.365421
sp_P18283_GPX2_HUMAN	146322	86600.5	-0.756702	0.366061
sp_P05362_ICAM1_HUMAN	75676.6	5694.74	-3.73214	0.366741
sp_P16402_H13_HUMAN	11686	101280	3.1155	0.367691
sp_P60709_ACTB_HUMAN	24966.1	43011.7	0.784757	0.368744
sp_Q9H299_SH3L3_HUMAN	32584.4	15152.9	-1.10459	0.369193
sp_O60547_GMDS_HUMAN	48240.5	33237.6	-0.537428	0.369275
sp_P36578_RL4_HUMAN	10169.3	5451.54	-0.899485	0.369425
sp_Q9Y2Q3_GSTK1_HUMAN	19310.2	25979.9	0.428028	0.369563
sp_P62993_GRB2_HUMAN	45847.4	21299.9	-1.10599	0.370612
sp_Q01844_EWS_HUMAN	32389.2	11822.5	-1.45397	0.370738
sp_O15511_ARPC5_HUMAN	12910.2	8550.73	-0.594398	0.371048
sp_Q9NPE2_NGRN_HUMAN	15432.7	29518.1	0.935609	0.371595
sp_P10809_CH60_HUMAN	32569.1	14330.2	-1.18445	0.371697
sp_P0DOY3_IGLC3_HUMAN	691974	302000	-1.19617	0.37212
sp_P08134_RHOC_HUMAN	13495.3	6142.75	-1.1355	0.372764
sp_Q9UJ70_NAGK_HUMAN	102617	24664	-2.05679	0.372826
sp_P26006_ITA3_HUMAN	70416.4	18449.7	-1.93232	0.37313
sp_Q14011_CIRBP_HUMAN	13386.1	4908.54	-1.44737	0.373849
sp_P25325_THTM_HUMAN	10946.8	29122.6	1.41163	0.373944
sp_Q14249_NUCG_HUMAN	7147.75	55658.3	2.96104	0.374065
sp_P09012_SNRPA_HUMAN	21814.7	6375	-1.77481	0.374168
sp_P20674_COX5A_HUMAN	30033.6	55486.2	0.885551	0.37461
sp_Q14697_GANAB_HUMAN	79289	24555.2	-1.69109	0.374776
sp_Q9NR12_PDLI7_HUMAN	37253	26187.2	-0.508491	0.375681
sp_Q15005_SPCS2_HUMAN	36285.9	70807	0.964485	0.376486
sp_P07858_CATB_HUMAN	21686.2	45302.6	1.06282	0.376503
sp_Q12905_ILF2_HUMAN	17269.2	8702.16	-0.988756	0.377053
sp_Q9Y281_COF2_HUMAN	8391.2	19269.4	1.19936	0.377157
sp_P20073_ANXA7_HUMAN	38553.2	7552.65	-2.3518	0.377352
sp_P04114_APOB_HUMAN	617961	345909	-0.837122	0.378528
sp_P17568_NDUB7_HUMAN	20441	7773.74	-1.39479	0.3788
sp_Q01523_DEF5_HUMAN	22409.3	41958.3	0.904859	0.378948
sp_Q6FI13_H2A2A_HUMAN	6668.08	21101.3	1.66199	0.379802
sp_P15529_MCP_HUMAN	14032.2	6323	-1.15006	0.379991
sp_Q02818_NUCB1_HUMAN	26947	11828.2	-1.18789	0.380168
sp_P12724_ECP_HUMAN	32450.6	95856.3	1.56263	0.380981
sp_P52209_6PGD_HUMAN	22614.6	31078	0.458641	0.381198
sp_Q9BVC6_TM109_HUMAN	14518.4	96132.4	2.72714	0.381357
sp_P21333_FLNA_HUMAN	30031.2	20514.3	-0.549831	0.381364
sp_Q15029_U5S1_HUMAN	28645.8	9233.02	-1.63345	0.381907
sp_P05388_RLA0_HUMAN	93608.3	30084.6	-1.63761	0.38218
sp_Q8TEA8_DTD1_HUMAN	21752.1	12783.2	-0.766909	0.382769
sp_Q9BX68_HINT2_HUMAN	12149.1	6739.09	-0.850221	0.382914
sp_Q9UBQ7_GRHPR_HUMAN	14597.2	35524.4	1.28312	0.382966
sp_O75083_WDR1_HUMAN	130594	29370.5	-2.15266	0.383154
sp_P23141_EST1_HUMAN	4298.94	8849.51	1.04162	0.384423
sp_Q9BWM7_SFXN3_HUMAN	10406.4	46001.1	2.1442	0.384615
sp_O43324_MCA3_HUMAN	17341.1	69312.9	1.99893	0.384884
sp_Q14165_MLEC_HUMAN	43116.6	19524.9	-1.14292	0.385347
sp_P07741_APT_HUMAN	79498.3	36390	-1.12738	0.385899
sp_P02774_VTDB_HUMAN	565226	414606	-0.447086	0.386013
sp_Q9UKM9_RALY_HUMAN	75092.2	14335.9	-2.38903	0.386824
sp_P50213_IDH3A_HUMAN	34508.3	60028.4	0.7987	0.387028
sp_Q96K17_BT3L4_HUMAN	24427	10316.8	-1.24347	0.388397
sp_P49588_SYAC_HUMAN	40182.4	12748.6	-1.65622	0.388648
sp_Q9BYZ8_REG4_HUMAN	12093.5	16191.9	0.42104	0.388876
sp_P50226_ST1A2_HUMAN	1025.83	1532.23	0.578845	0.389191
sp_Q15691_MARE1_HUMAN	76548.7	30415.8	-1.33156	0.38989
sp_P49720_PSB3_HUMAN	8532.59	21317.9	1.32101	0.389913
sp_Q9UBR2_CATZ_HUMAN	54344.8	246788	2.18306	0.390129
sp_O94905_ERLN2_HUMAN	50127.9	31600.8	-0.665655	0.390303
sp_P36955_PEDF_HUMAN	67906.9	49086	-0.468248	0.390713
sp_P33176_KINH_HUMAN	22432.4	14338.1	-0.645728	0.391373
sp_O43684_BUB3_HUMAN	27520.1	11538.4	-1.25405	0.391855
sp_P61006_RAB8A_HUMAN	4270.5	21583.3	2.33744	0.392144
sp_Q12765_SCRN1_HUMAN	11979.2	6594.27	-0.861247	0.392215
sp_Q16795_NDUA9_HUMAN	3399.99	17481.1	2.36219	0.392306
sp_P62750_RL23A_HUMAN	50672.5	26439.8	-0.938491	0.39331
sp_P05023_AT1A1_HUMAN	33541.4	22892.3	-0.551079	0.393461
sp_P53007_TXTP_HUMAN	127969	29901.8	-2.09749	0.393536
sp_P52566_GDIR2_HUMAN	30226.6	11056.5	-1.45092	0.393948
sp_P63261_ACTG_HUMAN	21846.1	59784.3	1.45239	0.394519
sp_Q07812_BAX_HUMAN	59238	40604.9	-0.54487	0.395118
sp_P13804_ETFA_HUMAN	3539.72	14105	1.9945	0.395262
sp_A0A075B6H9_LV469_HUMAN	199691	139510	-0.517402	0.396247
sp_P28838_AMPL_HUMAN	22524.9	89127	1.98434	0.396503
sp_P17661_DESM_HUMAN	21315.2	14742.7	-0.531884	0.397325
sp_Q03135_CAV1_HUMAN	27525.3	6290.14	-2.1296	0.39911
sp_Q7Z4W1_DCXR_HUMAN	43235.5	26807.4	-0.689585	0.399196
sp_P17174_AATC_HUMAN	40370.5	66887.7	0.72844	0.399784
sp_P05091_ALDH2_HUMAN	12664.7	9505.81	-0.413934	0.400371
sp_Q9H1E3_NUCKS_HUMAN	17362.2	6140.73	-1.49947	0.401288
sp_P55084_ECHB_HUMAN	17501.9	29522.4	0.754298	0.402079
sp_P35754_GLRX1_HUMAN	31911.9	56518.1	0.824618	0.402629
sp_P24844_MYL9_HUMAN	14232.5	47348.6	1.73414	0.403122
sp_Q14624_ITIH4_HUMAN	112898	74252.1	-0.604514	0.40337
sp_O14949_QCR8_HUMAN	4249.18	6762.07	0.670283	0.403596
sp_O95994_AGR2_HUMAN	57505.4	93419.8	0.700029	0.404397
sp_P09543_CN37_HUMAN	21857.8	12491.6	-0.807186	0.405141
sp_Q15056_IF4H_HUMAN	45300.2	22328	-1.02066	0.4061
sp_P83731_RL24_HUMAN	46452.1	17350.5	-1.42077	0.408245
sp_Q9NPJ3_ACO13_HUMAN	27114.5	14621.7	-0.890953	0.408307
sp_Q96KP4_CNDP2_HUMAN	49311.5	84750	0.781289	0.409788
sp_P09871_C1S_HUMAN	152639	105120	-0.538084	0.409792
sp_P48147_PPCE_HUMAN	35165.8	107667	1.61433	0.40991
sp_O14818_PSA7_HUMAN	22180.8	15436.3	-0.52299	0.41026
sp_P07951_TPM2_HUMAN	30918.5	13238.1	-1.22378	0.410467
sp_P20340_RAB6A_HUMAN	7974.04	27325	1.77684	0.411562
sp_Q04206_TF65_HUMAN	20036.4	14103	-0.506624	0.411993
sp_Q9UGM3_DMBT1_HUMAN	12561.2	8264.15	-0.604039	0.413075
sp_P42126_ECI1_HUMAN	32091.2	7977.44	-2.00818	0.413634
sp_P20851_C4BPB_HUMAN	33419.3	24258.2	-0.462208	0.413883
sp_P05556_ITB1_HUMAN	19787	12947.8	-0.611851	0.417093
sp_P27797_CALR_HUMAN	15513.4	47728.8	1.62134	0.417146
sp_P09211_GSTP1_HUMAN	27347.8	64171.7	1.23051	0.418664
sp_P13667_PDIA4_HUMAN	18081	26953.1	0.575978	0.420734
sp_P55056_APOC4_HUMAN	31592	9330.46	-1.75954	0.421005
sp_O43143_DHX15_HUMAN	3108.84	5139	0.725112	0.421311
sp_Q9Y3Z3_SAMH1_HUMAN	46306.8	15084.1	-1.6182	0.421807
sp_Q9NX63_MIC19_HUMAN	71268.4	16206.7	-2.13668	0.422407
sp_P62269_RS18_HUMAN	4782	9861.46	1.04419	0.423559
sp_P49321_NASP_HUMAN	12167.3	8522.84	-0.5136	0.424232
sp_P50502_F10A1_HUMAN	23841.8	33185.6	0.477065	0.425132
sp_Q9BS26_ERP44_HUMAN	25469.6	98015.4	1.94423	0.425346
sp_O75947_ATP5H_HUMAN	21278.5	32452	0.608912	0.426099
sp_Q9NZN4_EHD2_HUMAN	52899.8	119286	1.17309	0.427191
sp_P63173_RL38_HUMAN	2436.13	4304.03	0.821097	0.427831
sp_Q99747_SNAG_HUMAN	15940.9	71521.3	2.16564	0.42825
sp_Q6YN16_HSDL2_HUMAN	11483.4	26594.3	1.21156	0.428509
sp_P13639_EF2_HUMAN	15335.9	4771.22	-1.68448	0.42878
sp_P15169_CBPN_HUMAN	103051	79442.7	-0.375366	0.42916
sp_P62195_PRS8_HUMAN	15186.9	6990.76	-1.1193	0.430474
sp_Q02878_RL6_HUMAN	48514.8	13473	-1.84835	0.43101
sp_P30044_PRDX5_HUMAN	51597.2	103231	1.00051	0.432004
sp_P38159_RBMX_HUMAN	6957.62	4741.11	-0.553369	0.432749
sp_P62913_RL11_HUMAN	24800.4	15814	-0.649165	0.434577
sp_Q8N163_CCAR2_HUMAN	12906.6	8764.89	-0.558307	0.434974
sp_P68104_EF1A1_HUMAN	28856	14464.3	-0.99637	0.435211
sp_P41091_IF2G_HUMAN	16924.6	6606.23	-1.35722	0.435722
sp_P26447_S10A4_HUMAN	161463	100846	-0.679053	0.43826
sp_P61769_B2MG_HUMAN	29577	12626.5	-1.22803	0.439342
sp_O15145_ARPC3_HUMAN	10510.7	23988.9	1.19051	0.440957
sp_P50552_VASP_HUMAN	40926.4	17409.6	-1.23315	0.444798
sp_Q9UBI6_GBG12_HUMAN	33853.9	13040.6	-1.37631	0.445241
sp_P61964_WDR5_HUMAN	17949.6	11775.3	-0.608188	0.446985
sp_Q14651_PLSI_HUMAN	12709	24061	0.92085	0.447016
sp_P06731_CEAM5_HUMAN	41271.6	22316.8	-0.887022	0.448582
sp_Q96IJ6_GMPPA_HUMAN	12193.1	6899.42	-0.821513	0.448931
sp_P84095_RHOG_HUMAN	54991.5	31997.5	-0.781248	0.451339
sp_Q13838_DX39B_HUMAN	31429	19169.1	-0.71331	0.452002
sp_P39060_COIA1_HUMAN	37940	23452.9	-0.693954	0.454286
sp_P43121_MUC18_HUMAN	55503	35597.7	-0.64078	0.454351
sp_Q9H0E2_TOLIP_HUMAN	690035	983284	0.510938	0.455858
sp_P09651_ROA1_HUMAN	7703.96	3918.51	-0.975295	0.455863
sp_O95197_RTN3_HUMAN	11466.5	6043.93	-0.923864	0.456125
sp_Q15365_PCBP1_HUMAN	37647.6	61525.2	0.708622	0.458205
sp_Q02252_MMSA_HUMAN	14101.9	8076.42	-0.804097	0.458416
sp_P07358_CO8B_HUMAN	16768.6	7586.01	-1.14435	0.459394
sp_P02545_LMNA_HUMAN	31987.1	17176.4	-0.897059	0.459861
sp_P25398_RS12_HUMAN	38802.7	23516.9	-0.722457	0.460118
sp_P13611_CSPG2_HUMAN	182848	67419.8	-1.4394	0.460198
sp_P15374_UCHL3_HUMAN	21978.8	12692.7	-0.792118	0.460633
sp_Q96DA6_TIM14_HUMAN	7597.56	14024.8	0.884368	0.462981
sp_Q9Y3U8_RL36_HUMAN	24244.1	10966	-1.14459	0.464022
sp_P00505_AATM_HUMAN	44354.8	113511	1.35567	0.464168
sp_P55011_S12A2_HUMAN	33828.4	44178.4	0.385107	0.46976
sp_O43809_CPSF5_HUMAN	33288.4	11145.3	-1.57858	0.469875
sp_P04083_ANXA1_HUMAN	23922.9	37737.1	0.657591	0.471854
sp_P14625_ENPL_HUMAN	27283.5	48702.1	0.835956	0.472267
sp_P08865_RSSA_HUMAN	103304	56547.6	-0.869354	0.472603
sp_P62805_H4_HUMAN	11949.9	18766.7	0.651172	0.473714
sp_P14543_NID1_HUMAN	24549.4	33513.7	0.449061	0.474177
sp_Q99426_TBCB_HUMAN	23973.7	10075.7	-1.25058	0.474218
sp_O60664_PLIN3_HUMAN	13758.9	8887.27	-0.630554	0.474865
sp_Q3LXA3_TKFC_HUMAN	12320.4	33997.4	1.46437	0.475906
sp_P0DOX8_IGL1_HUMAN	6.24968e+06	9.23289e+06	0.563	0.476108
sp_P22626_ROA2_HUMAN	48521.2	105844	1.12525	0.47753
sp_P12109_CO6A1_HUMAN	49491.7	82473.6	0.736745	0.477914
sp_P06753_TPM3_HUMAN	15746.2	8642.1	-0.865552	0.47796
sp_Q05315_LEG10_HUMAN	27932.2	16414.1	-0.766995	0.478268
sp_P00738_HPT_HUMAN	20453500	1.29989e+07	-0.653962	0.478409
sp_P61019_RAB2A_HUMAN	40322.3	24250.2	-0.733577	0.479493
sp_Q15041_AR6P1_HUMAN	9564.51	13219.3	0.466887	0.481029
sp_P01023_A2MG_HUMAN	13164875	1.70659e+07	0.374419	0.481637
sp_P27169_PON1_HUMAN	247857	331375	0.418956	0.482909
sp_P52758_RIDA_HUMAN	16654.5	26692	0.680491	0.482964
sp_Q9UL46_PSME2_HUMAN	6928.75	9015.19	0.379762	0.486101
sp_Q53H82_LACB2_HUMAN	12201.2	15667.2	0.360725	0.486179
sp_P01619_KV320_HUMAN	2505875	1.77156e+06	-0.500296	0.487218
sp_Q15436_SC23A_HUMAN	19058.7	7487.54	-1.34789	0.487454
sp_Q15102_PA1B3_HUMAN	27804.7	40020.9	0.525424	0.487659
sp_Q14103_HNRPD_HUMAN	25829.6	13328.4	-0.954523	0.489147
sp_Q9H4G4_GAPR1_HUMAN	122985	91553.8	-0.42579	0.491927
sp_P80108_PHLD_HUMAN	306438	127070	-1.26996	0.493553
sp_P52907_CAZA1_HUMAN	25920.9	12615.1	-1.03896	0.495726
sp_P02652_APOA2_HUMAN	603346	451125	-0.419459	0.496404
sp_P01591_IGJ_HUMAN	689245	1000750	0.537992	0.498133
sp_O43678_NDUA2_HUMAN	8421.86	12253.8	0.541017	0.499465
sp_P35749_MYH11_HUMAN	59464.3	37866.8	-0.651091	0.499839
sp_P15121_ALDR_HUMAN	2967.99	6022.22	1.02081	0.500736
sp_Q96AE4_FUBP1_HUMAN	12431.2	9149.7	-0.442169	0.501361
sp_P04792_HSPB1_HUMAN	29799.6	61857.5	1.05365	0.501369
sp_O60749_SNX2_HUMAN	4073.72	5888.3	0.531504	0.504372
sp_P37837_TALDO_HUMAN	29627	65532	1.14529	0.506046
sp_P05451_REG1A_HUMAN	16077.1	10858.2	-0.566227	0.506793
sp_Q01082_SPTB2_HUMAN	25113	31041.2	0.305748	0.507239
sp_Q96HE7_ERO1A_HUMAN	11575.1	16398	0.502501	0.508373
sp_Q07000_1C15_HUMAN	79425.1	50204.4	-0.661782	0.509835
sp_P05164_PERM_HUMAN	26006.9	43100	0.728794	0.510039
sp_Q14914_PTGR1_HUMAN	21669.2	31315.7	0.531241	0.510938
sp_P17655_CAN2_HUMAN	42365.9	17301.2	-1.29203	0.511522
sp_P01859_IGHG2_HUMAN	65245.1	92569.1	0.504662	0.514023
sp_P06727_APOA4_HUMAN	91172.8	67551.2	-0.432621	0.520254
sp_P61970_NTF2_HUMAN	21244.2	49114	1.20907	0.520945
sp_P30038_AL4A1_HUMAN	29108	20980	-0.472399	0.521334
sp_P02741_CRP_HUMAN	122559	197161	0.6859	0.523371
sp_P01833_PIGR_HUMAN	45269	36762.9	-0.300274	0.524276
sp_Q14974_IMB1_HUMAN	19530.1	10178.8	-0.940129	0.524292
sp_P21926_CD9_HUMAN	29484.2	19043.6	-0.630635	0.52507
sp_P00747_PLMN_HUMAN	133711	112873	-0.244424	0.525709
sp_O95810_CAVN2_HUMAN	56099	39157.2	-0.518697	0.528519
sp_P60660_MYL6_HUMAN	24244.1	18849.8	-0.363091	0.528863
sp_Q02790_FKBP4_HUMAN	12099.4	8092.09	-0.58035	0.529413
sp_P26440_IVD_HUMAN	104206	52516.7	-0.988592	0.529481
sp_Q08211_DHX9_HUMAN	30536.6	22534.1	-0.43843	0.529613
sp_P51911_CNN1_HUMAN	11465.5	17896	0.642341	0.530686
sp_O75746_CMC1_HUMAN	22178.1	16273.5	-0.446611	0.531112
sp_P14854_CX6B1_HUMAN	33587	20409.6	-0.718655	0.531891
sp_O95182_NDUA7_HUMAN	11952	6509.21	-0.8767	0.532225
sp_Q9Y365_STA10_HUMAN	4152.85	3237.82	-0.359077	0.532651
sp_P24158_PRTN3_HUMAN	4632.97	7657.67	0.724969	0.532895
sp_P07942_LAMB1_HUMAN	15500.4	25886.7	0.739901	0.534012
sp_Q05682_CALD1_HUMAN	4615.02	5893.75	0.352848	0.534164
sp_Q07666_KHDR1_HUMAN	5315.33	2403.93	-1.14476	0.535651
sp_Q13228_SBP1_HUMAN	59710.3	90731.9	0.60363	0.535751
sp_Q99733_NP1L4_HUMAN	11700	7019.28	-0.737111	0.536355
sp_P82979_SARNP_HUMAN	6379	5169.72	-0.303243	0.536613
sp_O60831_PRAF2_HUMAN	23194.5	11635.5	-0.99525	0.536641
sp_P25311_ZA2G_HUMAN	134039	107884	-0.31318	0.539513
sp_Q15149_PLEC_HUMAN	83024.8	36906.7	-1.16966	0.539671
sp_P35637_FUS_HUMAN	108001	73082.9	-0.563443	0.541733
sp_P13073_COX41_HUMAN	3906.17	2870.36	-0.444522	0.542208
sp_P16949_STMN1_HUMAN	23383.2	47652	1.02706	0.543066
sp_P45954_ACDSB_HUMAN	25428.4	19718.2	-0.366912	0.543225
sp_P84103_SRSF3_HUMAN	32641.3	50610	0.632726	0.543414
sp_P0DOX5_IGG1_HUMAN	1.60726e+07	1.26552e+07	-0.344874	0.543874
sp_P09132_SRP19_HUMAN	9409.75	5741.41	-0.712751	0.546335
sp_Q8NCQ5_FBX15_HUMAN	55694.2	32361.3	-0.783256	0.547553
sp_Q9Y3B3_TMED7_HUMAN	75675.2	43993.9	-0.782517	0.550333
sp_P16219_ACADS_HUMAN	48386.7	131991	1.44776	0.550697
sp_P29966_MARCS_HUMAN	6706.23	4122.4	-0.702016	0.551593
sp_Q9BQB6_VKOR1_HUMAN	23766.8	18336.9	-0.374194	0.551691
sp_Q8NBS9_TXND5_HUMAN	11615.9	7316.16	-0.666943	0.552254
sp_O75131_CPNE3_HUMAN	11019.2	28623.9	1.37721	0.55457
sp_Q15124_PGM5_HUMAN	54647	39292.3	-0.475896	0.554779
sp_Q8NEV1_CSK23_HUMAN	59723.1	119580	1.00162	0.556649
sp_P62906_RL10A_HUMAN	4911.6	3718.43	-0.401501	0.559173
sp_P62829_RL23_HUMAN	21202.2	15074.6	-0.492098	0.559983
sp_P21912_SDHB_HUMAN	206269	144108	-0.51737	0.561831
sp_P14314_GLU2B_HUMAN	13722.9	17646.8	0.362821	0.562302
sp_Q16891_MIC60_HUMAN	12429.8	5909.19	-1.07277	0.562914
sp_P42167_LAP2B_HUMAN	7173.95	10750.4	0.583553	0.563193
sp_Q9ULZ3_ASC_HUMAN	48865	72677.4	0.572706	0.563328
sp_Q9BX66_SRBS1_HUMAN	54076.5	41412.3	-0.384942	0.564572
sp_P56537_IF6_HUMAN	23935.5	18079.6	-0.404788	0.567804
sp_Q9UK76_JUPI1_HUMAN	21133.6	16235.4	-0.380398	0.568351
sp_Q13247_SRSF6_HUMAN	57928	77881.6	0.427022	0.568691
sp_P12814_ACTN1_HUMAN	42261.9	22943.7	-0.88126	0.569628
sp_Q9NZM1_MYOF_HUMAN	23445.9	42327.2	0.85225	0.570127
sp_P24821_TENA_HUMAN	53619.2	37392.8	-0.51999	0.570475
sp_Q96G03_PGM2_HUMAN	9171.19	11783	0.361522	0.571264
sp_Q9NTK5_OLA1_HUMAN	8039.87	17662.5	1.13544	0.571283
sp_P20292_AL5AP_HUMAN	10114.2	13252.8	0.389911	0.572596
sp_P47755_CAZA2_HUMAN	26398.5	39396.1	0.577595	0.572936
sp_Q9Y4L1_HYOU1_HUMAN	1972.24	2671.06	0.437573	0.574016
sp_Q15366_PCBP2_HUMAN	9630.82	12901	0.421747	0.574628
sp_Q9UBS4_DJB11_HUMAN	7109.94	10912.8	0.618115	0.57658
sp_P55072_TERA_HUMAN	37428.2	28384.2	-0.399036	0.576629
sp_P22314_UBA1_HUMAN	35713	61519.9	0.784603	0.578631
sp_Q13185_CBX3_HUMAN	14493.3	18286	0.335358	0.580205
sp_Q14847_LASP1_HUMAN	34375.2	24705.3	-0.476546	0.580553
sp_P98160_PGBM_HUMAN	43806.2	31849.1	-0.459881	0.582158
sp_Q9BXN1_ASPN_HUMAN	4298.79	7351.36	0.774082	0.584919
sp_Q9HCN8_SDF2L_HUMAN	15401.4	21063.6	0.451683	0.586486
sp_P55268_LAMB2_HUMAN	26766.3	18282.9	-0.549918	0.586616
sp_Q8WWA0_ITLN1_HUMAN	50307.7	86298.3	0.778554	0.587218
sp_P21796_VDAC1_HUMAN	41798.3	29645.5	-0.495631	0.587598
sp_Q96HY6_DDRGK_HUMAN	17014.1	10430.3	-0.705958	0.588076
sp_Q9BQ61_CS043_HUMAN	34301.9	80643.9	1.23328	0.589398
sp_P13688_CEAM1_HUMAN	6477.99	8880.21	0.455049	0.589998
sp_P78371_TCPB_HUMAN	24348.8	35782.7	0.555409	0.590987
sp_P63220_RS21_HUMAN	12228.4	16437.3	0.426743	0.592154
sp_P50402_EMD_HUMAN	42165.3	24591.8	-0.777879	0.593035
sp_Q02413_DSG1_HUMAN	31481.3	17172	-0.874439	0.595707
sp_P02679_FIBG_HUMAN	1.90089e+06	1.53934e+06	-0.304367	0.597248
sp_O15061_SYNEM_HUMAN	4208.76	2929.85	-0.522567	0.597844
sp_O00483_NDUA4_HUMAN	25755.3	18017.7	-0.515453	0.601528
sp_P22061_PIMT_HUMAN	44658.5	58271.9	0.383865	0.603592
sp_P02788_TRFL_HUMAN	11939.9	7529.94	-0.665078	0.603758
sp_Q13813_SPTN1_HUMAN	34863.3	27751.2	-0.329155	0.604474
sp_P07814_SYEP_HUMAN	25645.7	19858.2	-0.368983	0.60752
sp_P32004_L1CAM_HUMAN	30771.4	17722.7	-0.795992	0.609359
sp_O75368_SH3L1_HUMAN	10774.5	13689.1	0.345409	0.609361
sp_Q16543_CDC37_HUMAN	9960.57	8037.31	-0.309515	0.609432
sp_P31947_1433S_HUMAN	238791	187624	-0.3479	0.609953
sp_P50995_ANX11_HUMAN	16175.6	13925.2	-0.216114	0.609961
sp_O14558_HSPB6_HUMAN	18824.4	22995.8	0.28877	0.613073
sp_P43652_AFAM_HUMAN	154766	128046	-0.273422	0.61675
sp_Q16134_ETFD_HUMAN	19458	27330.5	0.490146	0.618041
sp_Q6XQN6_PNCB_HUMAN	13396.9	10021.2	-0.418843	0.61852
sp_Q08257_QOR_HUMAN	119575	206034	0.784969	0.618868
sp_P40227_TCPZ_HUMAN	19819	26340.3	0.410391	0.619366
sp_P30048_PRDX3_HUMAN	29827.6	46703.1	0.646871	0.619998
sp_P50440_GATM_HUMAN	34275.5	20301.2	-0.755609	0.620312
sp_O75390_CISY_HUMAN	41014.4	30319.1	-0.435902	0.620785
sp_Q9Y3D6_FIS1_HUMAN	22364.7	28327.2	0.340962	0.621042
sp_Q9Y6B6_SAR1B_HUMAN	27532.3	14997.5	-0.876401	0.621063
sp_Q14019_COTL1_HUMAN	9525.48	13953.6	0.550772	0.62319
sp_P22695_QCR2_HUMAN	27828.5	23349.5	-0.253171	0.62438
sp_P59998_ARPC4_HUMAN	41855.8	28144.2	-0.572589	0.626011
sp_P61247_RS3A_HUMAN	29139.8	22740	-0.357755	0.626044
sp_P51884_LUM_HUMAN	57819.2	92269.8	0.674309	0.626091
sp_P35527_K1C9_HUMAN	838720	1147750	0.452548	0.626952
sp_P00167_CYB5_HUMAN	1200.41	1447.8	0.270335	0.630941
sp_P62979_RS27A_HUMAN	24621	29872.8	0.27894	0.63205
sp_P01861_IGHG4_HUMAN	691602	976940	0.498327	0.632809
sp_P48637_GSHB_HUMAN	4463.8	6414.41	0.523045	0.632964
sp_P00390_GSHR_HUMAN	17863.3	20754.4	0.216417	0.632965
sp_P38646_GRP75_HUMAN	18077.7	23019.4	0.348639	0.633398
sp_O15143_ARC1B_HUMAN	17477.3	13716.7	-0.349556	0.633418
sp_Q9NR45_SIAS_HUMAN	23441.2	28340.1	0.273801	0.633874
sp_P22392_NDKB_HUMAN	18587.3	14321.3	-0.376156	0.63388
sp_P35908_K22E_HUMAN	5987.96	7969.39	0.412406	0.634099
sp_O43813_LANC1_HUMAN	6524.87	9131.04	0.484829	0.634719
sp_P08758_ANXA5_HUMAN	51288.9	38409.1	-0.417199	0.63625
sp_P61956_SUMO2_HUMAN	13002.6	9501.36	-0.452591	0.636633
sp_P30459_1A74_HUMAN	43001.5	26211.2	-0.714204	0.637617
sp_Q9HC84_MUC5B_HUMAN	13821.3	10879.3	-0.345314	0.637853
sp_P12004_PCNA_HUMAN	20770.9	14634	-0.505237	0.64236
sp_P13645_K1C10_HUMAN	34204	50360.4	0.558123	0.642388
sp_P61457_PHS_HUMAN	4964.39	5891.15	0.246934	0.646965
sp_P19827_ITIH1_HUMAN	714084	612048	-0.222448	0.64738
sp_Q9Y5J9_TIM8B_HUMAN	37639.1	54405	0.531507	0.648306
sp_P15311_EZRI_HUMAN	16617.5	13134.2	-0.33938	0.652173
sp_P03928_ATP8_HUMAN	33035.2	23281.5	-0.50482	0.653121
sp_A0A075B6J9_LV218_HUMAN	22931.9	19310.6	-0.247957	0.653432
sp_P02538_K2C6A_HUMAN	122821	151680	0.304471	0.653935
sp_P49189_AL9A1_HUMAN	64447.4	52656.9	-0.291498	0.654454
sp_P62854_RS26_HUMAN	54793.1	84263.1	0.620907	0.65748
sp_P62917_RL8_HUMAN	26559.6	20001.9	-0.409098	0.658047
sp_P00751_CFAB_HUMAN	407638	346830	-0.233059	0.658672
sp_O60844_ZG16_HUMAN	11058	9319.38	-0.246787	0.658911
sp_P05026_AT1B1_HUMAN	24588.9	16961.8	-0.535715	0.660574
sp_P01008_ANT3_HUMAN	306911	261750	-0.229629	0.660763
sp_P23526_SAHH_HUMAN	140937	77987.6	-0.85373	0.66209
sp_P30050_RL12_HUMAN	2511.15	3216.26	0.357035	0.66236
sp_P23528_COF1_HUMAN	29066.8	23578.4	-0.301907	0.663046
sp_Q8NBJ7_SUMF2_HUMAN	18279.5	12325	-0.568639	0.663972
sp_P51553_IDH3G_HUMAN	6945.46	9057.05	0.38297	0.664561
sp_Q86U42_PABP2_HUMAN	181383	113826	-0.6722	0.665628
sp_P62277_RS13_HUMAN	11616.1	13518	0.218756	0.667742
sp_O95292_VAPB_HUMAN	2445.06	2953.95	0.272776	0.667855
sp_P54652_HSP72_HUMAN	5840.64	4291.85	-0.444527	0.670461
sp_Q9NZL9_MAT2B_HUMAN	18929.8	13729.9	-0.463337	0.671237
sp_P06681_CO2_HUMAN	112757	127182	0.173673	0.672213
sp_P27695_APEX1_HUMAN	30339.8	24905.1	-0.284765	0.672277
sp_P39019_RS19_HUMAN	18047.2	13358.7	-0.433995	0.673345
sp_Q16853_AOC3_HUMAN	24886	29573	0.248947	0.673904
sp_Q9Y230_RUVB2_HUMAN	11376.4	13679.1	0.265933	0.674523
sp_A0A0J9YXX1_HV5X1_HUMAN	20198.4	23109.5	0.194247	0.675249
sp_Q12874_SF3A3_HUMAN	15565	21451.5	0.462775	0.680145
sp_Q07507_DERM_HUMAN	48670.9	70717.1	0.539001	0.681895
sp_Q13126_MTAP_HUMAN	3615.4	2911.28	-0.312499	0.682323
sp_Q14746_COG2_HUMAN	5970.5	4793.94	-0.316641	0.682944
sp_O75396_SC22B_HUMAN	19218.4	23236.2	0.273885	0.683911
sp_Q9UJU6_DBNL_HUMAN	52869.8	43916.3	-0.267685	0.684259
sp_Q86UP2_KTN1_HUMAN	13833	16257	0.232939	0.684502
sp_Q14240_IF4A2_HUMAN	24111.3	32105.2	0.413099	0.68471
sp_Q9BUT1_BDH2_HUMAN	69422.2	43947.5	-0.659616	0.684789
sp_P19338_NUCL_HUMAN	25872.6	37560.7	0.537798	0.68511
sp_P08519_APOA_HUMAN	134906	110608	-0.286498	0.685547
sp_P27487_DPP4_HUMAN	28578.1	23098.1	-0.307137	0.686544
sp_P55957_BID_HUMAN	17765.7	14849.6	-0.258672	0.68661
sp_P12532_KCRU_HUMAN	14208.9	18584.7	0.38732	0.686809
sp_P07996_TSP1_HUMAN	187119	301305	0.687266	0.686837
sp_Q9Y6C2_EMIL1_HUMAN	23716.2	16569.5	-0.517346	0.687985
sp_P01700_LV147_HUMAN	17352.4	22088.3	0.348147	0.688697
sp_P12270_TPR_HUMAN	64206.5	53216.6	-0.270842	0.693479
sp_Q5TGZ0_MIC10_HUMAN	9549.06	14773.1	0.629544	0.700142
sp_P20700_LMNB1_HUMAN	29039.6	38013.7	0.388498	0.700769
sp_P07355_ANXA2_HUMAN	53121.5	46345.7	-0.196862	0.701799
sp_P09429_HMGB1_HUMAN	6267.57	7382.07	0.236119	0.702877
sp_P05198_IF2A_HUMAN	34693.1	43994.2	0.342662	0.702952
sp_P0DMV9_HS71B_HUMAN	20215.1	12075.6	-0.743339	0.706527
sp_P51149_RAB7A_HUMAN	41053.2	52119.5	0.344328	0.706842
sp_P45974_UBP5_HUMAN	40096.2	29122.5	-0.461332	0.708142
sp_P11279_LAMP1_HUMAN	34608.2	44547.4	0.364225	0.709095
sp_P23786_CPT2_HUMAN	56887.1	43562.4	-0.38502	0.712052
sp_O75489_NDUS3_HUMAN	6588.09	8014.71	0.28279	0.713423
sp_P17931_LEG3_HUMAN	6978.56	8269.53	0.244875	0.714517
sp_P21810_PGS1_HUMAN	7041.39	8371.66	0.249654	0.714959
sp_P35222_CTNB1_HUMAN	42164.6	50967.9	0.273556	0.715432
sp_P01024_CO3_HUMAN	1.44347e+06	1.65902e+06	0.200792	0.716378
sp_P10643_CO7_HUMAN	68704.5	53592.6	-0.35837	0.716518
sp_P54578_UBP14_HUMAN	9122.84	7746.98	-0.235848	0.717451
sp_P21695_GPDA_HUMAN	11801.1	9729.05	-0.278546	0.718423
sp_P28072_PSB6_HUMAN	30290.4	39487.7	0.382544	0.718625
sp_P01871_IGHM_HUMAN	222487	273925	0.300057	0.72318
sp_P05783_K1C18_HUMAN	41730	35711.6	-0.224692	0.724541
sp_P02743_SAMP_HUMAN	313369	352707	0.170606	0.727022
sp_P51452_DUS3_HUMAN	30666.8	36896.2	0.266798	0.727309
sp_P09327_VILI_HUMAN	27997.5	25706.9	-0.123143	0.727899
sp_P07357_CO8A_HUMAN	78720	69503.6	-0.179642	0.728261
sp_Q06141_REG3A_HUMAN	16497.4	19125.6	0.21327	0.728526
sp_P30039_PBLD_HUMAN	10347.4	8207.52	-0.334255	0.730006
sp_Q53TN4_CYBR1_HUMAN	10293.4	12912	0.326989	0.73101
sp_P07954_FUMH_HUMAN	37742.3	31869.2	-0.244017	0.73253
sp_P02792_FRIL_HUMAN	63391.3	83924.1	0.4048	0.7341
sp_P16152_CBR1_HUMAN	19792.9	16993.6	-0.219991	0.734399
sp_P04211_LV743_HUMAN	22682.3	28563	0.33258	0.735454
sp_P28482_MK01_HUMAN	68616	83441.6	0.282221	0.737663
sp_Q13642_FHL1_HUMAN	12616.6	16329.8	0.372184	0.738482
sp_P60900_PSA6_HUMAN	26615.7	33754.5	0.342802	0.739789
sp_Q8WU39_MZB1_HUMAN	36155.6	41991.6	0.215885	0.740181
sp_P20774_MIME_HUMAN	6610.77	5061.58	-0.385231	0.74088
sp_Q5JTV8_TOIP1_HUMAN	5967.18	5204.55	-0.197275	0.744048
sp_P68363_TBA1B_HUMAN	15835.6	20825.2	0.395153	0.74639
sp_P25685_DNJB1_HUMAN	18596.6	15902	-0.225834	0.746815
sp_P62263_RS14_HUMAN	12264.7	10488.4	-0.225719	0.748649
sp_P25705_ATPA_HUMAN	11296.8	14581.7	0.368255	0.749447
sp_Q99729_ROAA_HUMAN	9524.16	11762.3	0.304508	0.749585
sp_P02745_C1QA_HUMAN	260678	304708	0.225159	0.749648
sp_Q93088_BHMT1_HUMAN	31182.2	37029.7	0.247961	0.749682
sp_P11678_PERE_HUMAN	40374.8	53643.3	0.409942	0.750218
sp_P09493_TPM1_HUMAN	5607.51	4868.56	-0.203864	0.7503
sp_P15088_CBPA3_HUMAN	3786.5	4322.53	0.191008	0.751609
sp_P05141_ADT2_HUMAN	13618.3	16274.5	0.257067	0.752028
sp_Q14802_FXYD3_HUMAN	6249.31	5520.65	-0.178859	0.753516
sp_A8K7I4_CLCA1_HUMAN	10861.7	12000.3	0.143821	0.753882
sp_P15814_IGLL1_HUMAN	1.96514e+06	1.6834e+06	-0.223258	0.754735
sp_P67936_TPM4_HUMAN	28434	23039.2	-0.303523	0.75485
sp_P15918_RAG1_HUMAN	10403.2	15071	0.534746	0.756247
sp_Q05707_COEA1_HUMAN	38411.1	42614.4	0.149816	0.758962
sp_P01876_IGHA1_HUMAN	9261981	1.10254e+07	0.251442	0.760845
sp_P08133_ANXA6_HUMAN	28734.3	35228.3	0.293963	0.761839
sp_P18085_ARF4_HUMAN	20142	24175.2	0.263323	0.76428
sp_P05546_HEP2_HUMAN	349917	313311	-0.159419	0.768013
sp_P30041_PRDX6_HUMAN	84401.7	98418.6	0.221659	0.76847
sp_Q9HD45_TM9S3_HUMAN	17857	14416.5	-0.308774	0.770215
sp_P49721_PSB2_HUMAN	33173.6	45656.7	0.460791	0.776333
sp_P84090_ERH_HUMAN	3999.92	3470.8	-0.204703	0.777373
sp_P48047_ATPO_HUMAN	319510	363941	0.187845	0.777696
sp_P35914_HMGCL_HUMAN	10094.5	7887.53	-0.355923	0.777794
sp_Q99715_COCA1_HUMAN	26473.3	22380.4	-0.242307	0.778071
sp_O75608_LYPA1_HUMAN	12649.8	10931.2	-0.210663	0.780747
sp_P20742_PZP_HUMAN	1.22797e+06	1.6777e+06	0.450205	0.782467
sp_O60763_USO1_HUMAN	30393.6	24699.8	-0.29927	0.782746
sp_P24534_EF1B_HUMAN	73525.8	86370.4	0.232287	0.787812
sp_P56556_NDUA6_HUMAN	9355.88	11892.2	0.346076	0.788664
sp_O75880_SCO1_HUMAN	7313.74	6488.26	-0.172778	0.788721
sp_P20702_ITAX_HUMAN	26100.9	22307.3	-0.226585	0.790489
sp_P00441_SODC_HUMAN	46975.8	40482.3	-0.214627	0.790884
sp_O95954_FTCD_HUMAN	38557.1	35065.6	-0.136942	0.791495
sp_P62081_RS7_HUMAN	329699	264533	-0.3177	0.792038
sp_O95831_AIFM1_HUMAN	90981.1	106594	0.228486	0.792856
sp_P54855_UDB15_HUMAN	13489.9	11927.6	-0.177573	0.793019
sp_Q96CT7_CC124_HUMAN	19336.4	21849.2	0.176258	0.793121
sp_P29401_TKT_HUMAN	28792.5	33735.3	0.228565	0.793183
sp_Q9BSJ8_ESYT1_HUMAN	2544.52	3307.88	0.378514	0.794942
sp_P35900_K1C20_HUMAN	21722	27181.7	0.323473	0.796775
sp_Q02817_MUC2_HUMAN	36858.3	32376	-0.187065	0.797002
sp_Q16851_UGPA_HUMAN	5436.08	6081.04	0.161752	0.797445
sp_Q00765_REEP5_HUMAN	27891.4	30295.4	0.119281	0.798084
sp_P08670_VIME_HUMAN	2671.98	2378.54	-0.167831	0.798737
sp_P13671_CO6_HUMAN	77737.4	85497.7	0.137277	0.798982
sp_A0A0C4DH25_KVD20_HUMAN	41544.7	35930.6	-0.209451	0.799512
sp_O95816_BAG2_HUMAN	26457.3	23605	-0.164576	0.800823
sp_Q15393_SF3B3_HUMAN	14745.4	16655.3	0.175715	0.802859
sp_P49411_EFTU_HUMAN	33661.1	29787.5	-0.176374	0.805207
sp_P07437_TBB5_HUMAN	10314.4	12094.9	0.229737	0.806349
sp_Q13405_RM49_HUMAN	12418	10871.4	-0.191897	0.806469
sp_P00742_FA10_HUMAN	43390.6	38490.9	-0.172866	0.806967
sp_P14866_HNRPL_HUMAN	18175.3	20553.5	0.177407	0.807352
sp_A0A075B6I0_LV861_HUMAN	249138	210481	-0.243255	0.808426
sp_Q6NUK1_SCMC1_HUMAN	7891.49	10057	0.349828	0.808668
sp_Q92597_NDRG1_HUMAN	60302	49860.6	-0.274306	0.812426
sp_O00299_CLIC1_HUMAN	17369.1	21316.8	0.295467	0.813513
sp_Q09666_AHNK_HUMAN	47543.7	52911	0.154315	0.813963
sp_P0C0L5_CO4B_HUMAN	708094	619172	-0.193601	0.814129
sp_P42330_AK1C3_HUMAN	13149.5	11670.3	-0.172166	0.814791
sp_P09210_GSTA2_HUMAN	37616.2	49428.6	0.393995	0.814995
sp_P54819_KAD2_HUMAN	22462.6	26227.5	0.223559	0.816403
sp_Q9HDC9_APMAP_HUMAN	41936.1	48510.8	0.210112	0.817793
sp_P30042_ES1_HUMAN	20936.5	23868.2	0.189075	0.820354
sp_Q15233_NONO_HUMAN	12788.6	14886.3	0.219132	0.821638
sp_P12110_CO6A2_HUMAN	55110	66061.9	0.261505	0.824667
sp_P01615_KVD28_HUMAN	390213	359331	-0.118949	0.824931
sp_P62316_SMD2_HUMAN	29997	36279.9	0.27435	0.828523
sp_P68371_TBB4B_HUMAN	62735.5	55734.5	-0.170711	0.829851
sp_P63104_1433Z_HUMAN	28591	32013.5	0.163124	0.83007
sp_Q16836_HCDH_HUMAN	35187	41050.7	0.222365	0.832552
sp_P42704_LPPRC_HUMAN	11159.4	10346.4	-0.109135	0.834163
sp_P61586_RHOA_HUMAN	5531.09	6069.67	0.134054	0.836251
sp_P61313_RL15_HUMAN	32293.5	29230.8	-0.14375	0.839293
sp_P80748_LV321_HUMAN	243141	271321	0.158207	0.839405
sp_P06276_CHLE_HUMAN	69543.8	63787.6	-0.124644	0.83963
sp_P08603_CFAH_HUMAN	419680	391572	-0.10001	0.839955
sp_P62736_ACTA_HUMAN	13879.1	12473.9	-0.153997	0.840995
sp_O15173_PGRC2_HUMAN	17689.9	15850.4	-0.158406	0.841228
sp_P00326_ADH1G_HUMAN	16720.1	14186.2	-0.237096	0.843516
sp_P02533_K1C14_HUMAN	71784.6	63805.9	-0.169985	0.843588
sp_Q6NZI2_CAVN1_HUMAN	30706.9	27346.5	-0.167209	0.843811
sp_Q9UQ80_PA2G4_HUMAN	18670.9	20145.3	0.109652	0.844444
sp_Q06323_PSME1_HUMAN	18928.2	17133.5	-0.143721	0.845255
sp_P53634_CATC_HUMAN	3319	3005.28	-0.143248	0.845532
sp_P02042_HBD_HUMAN	98192.1	87744	-0.162306	0.84676
sp_P23434_GCSH_HUMAN	32101.9	35885.5	0.160743	0.848165
sp_Q6NVY1_HIBCH_HUMAN	8973.95	8069.9	-0.153193	0.849033
sp_Q8WUM4_PDC6I_HUMAN	12893.2	14018.8	0.120744	0.850686
sp_Q68DC2_ANKS6_HUMAN	22478.3	17500.5	-0.361138	0.851157
sp_P30084_ECHM_HUMAN	31641.8	34604.3	0.129118	0.851272
sp_P00387_NB5R3_HUMAN	11290.9	12876.6	0.189596	0.852199
sp_P00450_CERU_HUMAN	1.32235e+06	1.23345e+06	-0.100398	0.852581
sp_P41219_PERI_HUMAN	13731.7	12711	-0.111437	0.852708
sp_P20160_CAP7_HUMAN	13901	12875.7	-0.110538	0.853257
sp_P37802_TAGL2_HUMAN	15265.6	13818.9	-0.143635	0.854878
sp_P15954_COX7C_HUMAN	20953.4	18397	-0.187711	0.855723
sp_P51888_PRELP_HUMAN	27576.8	25868.3	-0.0922672	0.858756
sp_P10909_CLUS_HUMAN	145118	133429	-0.121162	0.859481
sp_Q7Z406_MYH14_HUMAN	77650.9	66141.1	-0.231456	0.860158
sp_Q04941_PLP2_HUMAN	23197.1	25277.8	0.123926	0.861701
sp_P01706_LV211_HUMAN	47202.1	54080.4	0.196255	0.861909
sp_P13716_HEM2_HUMAN	15290.9	13708.9	-0.157568	0.86387
sp_P07360_CO8G_HUMAN	27040.5	23565.2	-0.198467	0.867321
sp_P78417_GSTO1_HUMAN	12068.8	10995.1	-0.134416	0.868005
sp_P07737_PROF1_HUMAN	80195.4	67545.4	-0.247662	0.868164
sp_P52272_HNRPM_HUMAN	24497.8	22452.3	-0.125788	0.870603
sp_Q8N0X4_CLYBL_HUMAN	24269.5	26808.8	0.143559	0.871253
sp_O00515_LAD1_HUMAN	13798.2	12290.8	-0.166903	0.874129
sp_P61158_ARP3_HUMAN	28844.4	26072.9	-0.14574	0.876444
sp_P13796_PLSL_HUMAN	83698.1	90008.6	0.104868	0.876482
sp_P61026_RAB10_HUMAN	24066.4	26274.9	0.126667	0.876711
sp_P02760_AMBP_HUMAN	535347	578493	0.111823	0.877377
sp_P06312_KV401_HUMAN	1.51159e+06	1.62884e+06	0.107777	0.877935
sp_P09622_DLDH_HUMAN	17859	19634.9	0.136767	0.879176
sp_Q9UHB6_LIMA1_HUMAN	7201.61	6618.98	-0.121711	0.881567
sp_P60174_TPIS_HUMAN	54361.5	48864.9	-0.153787	0.88163
sp_P10606_COX5B_HUMAN	31345.5	27540.5	-0.186704	0.88209
sp_Q15582_BGH3_HUMAN	55095.9	60559.8	0.136414	0.883765
sp_P00568_KAD1_HUMAN	10243.4	9458.95	-0.114943	0.883805
sp_P0C7P4_UCRIL_HUMAN	9034.69	10041.4	0.152417	0.884407
sp_P05787_K2C8_HUMAN	16091.6	14848.1	-0.11603	0.884849
sp_P60981_DEST_HUMAN	51723	48192	-0.102012	0.887072
sp_P53621_COPA_HUMAN	18927.4	20315.9	0.102133	0.88714
sp_P04632_CPNS1_HUMAN	6485.43	5753.6	-0.172737	0.887309
sp_P35858_ALS_HUMAN	5788.66	6112.07	0.0784322	0.88822
sp_P22234_PUR6_HUMAN	47424.6	52440.5	0.145047	0.888264
sp_P01031_CO5_HUMAN	267360	282347	0.0786856	0.888548
sp_Q16629_SRSF7_HUMAN	14841.6	14115.7	-0.0723461	0.889533
sp_Q9H4A4_AMPB_HUMAN	10382.1	9241.06	-0.167969	0.889785
sp_Q14BN4_SLMAP_HUMAN	56874.3	52149.7	-0.125121	0.890808
sp_P04217_A1BG_HUMAN	227924	240426	0.0770405	0.891257
sp_P63267_ACTH_HUMAN	11181.4	11923.6	0.0927251	0.891774
sp_Q93052_LPP_HUMAN	24342.5	27724.8	0.187697	0.89308
sp_P08779_K1C16_HUMAN	104050	114956	0.143799	0.893092
sp_P39059_COFA1_HUMAN	32139.6	30850.1	-0.0590768	0.894295
sp_P04196_HRG_HUMAN	376271	359654	-0.0651619	0.89563
sp_P13647_K2C5_HUMAN	133266	143741	0.109162	0.897396
sp_P53367_ARFP1_HUMAN	11671.2	12586	0.108872	0.897879
sp_P04040_CATA_HUMAN	15794.1	16681.1	0.0788297	0.901607
sp_Q15942_ZYX_HUMAN	23209.2	21866.6	-0.0859727	0.902392
sp_Q13162_PRDX4_HUMAN	20614.1	19727.1	-0.0634517	0.905622
RRRRRsp_O15169_AXIN1_HUMAN	7485.29	7221.45	-0.0517692	0.906312
sp_P07148_FABPL_HUMAN	27653.3	25781.5	-0.101117	0.908773
sp_O75369_FLNB_HUMAN	84058.5	79173.2	-0.0863822	0.910298
sp_O60218_AK1BA_HUMAN	8576.88	9120.52	0.0886648	0.912553
sp_P02656_APOC3_HUMAN	199001	221612	0.155266	0.915633
sp_P02750_A2GL_HUMAN	158847	153198	-0.0522323	0.91589
sp_P27816_MAP4_HUMAN	29018.5	31229	0.105913	0.916589
sp_P02790_HEMO_HUMAN	6.28658e+06	6.68794e+06	0.0892866	0.918468
sp_P01011_AACT_HUMAN	1.00607e+06	977908	-0.0409619	0.922047
sp_P22792_CPN2_HUMAN	57222.6	59279.8	0.0509543	0.922219
sp_P08246_ELNE_HUMAN	10074.9	9753.01	-0.0468493	0.922926
sp_P07099_HYEP_HUMAN	25296.7	23442	-0.109852	0.924104
sp_P62258_1433E_HUMAN	9542.89	9271.01	-0.041699	0.924982
sp_P00558_PGK1_HUMAN	21772.6	23204.1	0.0918645	0.925143
sp_P50914_RL14_HUMAN	54906.5	51247.8	-0.0994879	0.926412
sp_Q9NX14_NDUBB_HUMAN	21802	22852.5	0.0678948	0.926549
sp_P26373_RL13_HUMAN	24272	25167	0.0522432	0.928354
sp_P35542_SAA4_HUMAN	21213.1	22068.8	0.0570512	0.929351
sp_P08238_HS90B_HUMAN	20778.7	21653	0.0594591	0.930347
sp_P10153_RNAS2_HUMAN	18122.9	17534	-0.0476617	0.931543
sp_Q9Y6R7_FCGBP_HUMAN	70414.4	73573.2	0.0633101	0.932064
sp_P04843_RPN1_HUMAN	61272.8	64645.3	0.0772984	0.93369
sp_P00846_ATP6_HUMAN	8053.17	8443.48	0.0682792	0.934632
sp_P26038_MOES_HUMAN	13220.5	13814.1	0.0633634	0.937488
sp_P63010_AP2B1_HUMAN	2716.77	2561.04	-0.0851621	0.937851
sp_P61981_1433G_HUMAN	14939.9	14453.8	-0.0477266	0.940436
sp_O75882_ATRN_HUMAN	40873.6	39336.3	-0.0553081	0.940585
sp_Q92841_DDX17_HUMAN	23083.2	24056.4	0.0595753	0.940589
sp_Q9NRF2_SH2B1_HUMAN	3529.94	3666.87	0.0549065	0.941839
sp_P40939_ECHA_HUMAN	32023.4	30503.1	-0.0701701	0.943556
sp_P62820_RAB1A_HUMAN	50907.3	49480.4	-0.0410175	0.944547
sp_P02511_CRYAB_HUMAN	4405.59	4319.74	-0.0283908	0.949598
sp_P10768_ESTD_HUMAN	11614.1	11109	-0.0641515	0.950072
sp_P18669_PGAM1_HUMAN	40091.3	38841.6	-0.0456893	0.953006
sp_P0C0S5_H2AZ_HUMAN	27897.9	27183.9	-0.0374015	0.954085
sp_Q7Z6Z7_HUWE1_HUMAN	21707	20349.5	-0.0931704	0.955894
sp_P04899_GNAI2_HUMAN	12955.5	13332.8	0.0414193	0.956189
sp_P08263_GSTA1_HUMAN	21568.5	21077	-0.0332521	0.957168
sp_P61106_RAB14_HUMAN	36027.9	35438.3	-0.0238031	0.957765
sp_Q9H9B4_SFXN1_HUMAN	12852.9	12501.8	-0.0399481	0.959134
sp_P06748_NPM_HUMAN	32258.8	33104.7	0.0373455	0.962728
sp_Q15717_ELAV1_HUMAN	74167	71774.9	-0.0472983	0.965387
sp_Q92688_AN32B_HUMAN	11113.6	10866.9	-0.032389	0.968113
sp_Q92945_FUBP2_HUMAN	35575.6	35998.8	0.0170597	0.970077
sp_Q00796_DHSO_HUMAN	10070.4	9881.1	-0.0273774	0.970114
sp_Q07065_CKAP4_HUMAN	9268.8	9385.01	0.0179755	0.970883
sp_O75832_PSD10_HUMAN	676.526	665.592	-0.0235067	0.97134
sp_Q9HAT2_SIAE_HUMAN	56908.5	56086.8	-0.0209842	0.971841
sp_P49257_LMAN1_HUMAN	43304.1	42213.2	-0.0368111	0.972153
sp_P19075_TSN8_HUMAN	40669.6	40005.1	-0.0237645	0.973666
sp_Q96A26_F162A_HUMAN	11072.2	11258.3	0.0240461	0.974228
sp_Q08380_LG3BP_HUMAN	1201625	1.23541e+06	0.0400062	0.974407
sp_P04066_FUCO_HUMAN	59240.6	58086.6	-0.0283787	0.974888
sp_P08727_K1C19_HUMAN	62917.4	63583.4	0.015192	0.975368
sp_Q9UHV9_PFD2_HUMAN	11015.8	10819.9	-0.0258805	0.978804
sp_Q16698_DECR_HUMAN	42763.7	41943.7	-0.0279313	0.978906
sp_Q9UIJ7_KAD3_HUMAN	19112.8	19285.4	0.012969	0.979947
sp_P06865_HEXA_HUMAN	6120.14	6034.54	-0.0203229	0.980493
sp_Q13263_TIF1B_HUMAN	27236.6	27549.2	0.0164684	0.981108
sp_Q6ZW76_ANKS3_HUMAN	41562	40821.8	-0.0259246	0.981533
sp_P20020_AT2B1_HUMAN	7387.44	7451.54	0.0124641	0.98269
sp_P04003_C4BPA_HUMAN	1.37158e+06	1.36094e+06	-0.0112369	0.985144
sp_P04264_K2C1_HUMAN	295458	289971	-0.0270433	0.985971
sp_P51571_SSRD_HUMAN	35682.8	35292	-0.0158854	0.987883
sp_P22352_GPX3_HUMAN	40054.6	39769.3	-0.0103132	0.989975
sp_P05089_ARGI1_HUMAN	20342.8	20163.1	-0.0128044	0.990127
sp_Q6P4A8_PLBL1_HUMAN	26174	26072.4	-0.00561171	0.992146
sp_Q9BWD1_THIC_HUMAN	52746.2	53010.2	0.00720146	0.993834
sp_O75347_TBCA_HUMAN	102110	101781	-0.00466421	0.995128
sp_O43598_DNPH1_HUMAN	9091.57	9067.4	-0.00384132	0.995763
sp_Q99798_ACON_HUMAN	30687.4	30601.6	-0.0040358	0.996165
sp_Q14764_MVP_HUMAN	40278.4	40157.9	-0.00432209	0.996908
sp_P62851_RS25_HUMAN	13653.7	13674.2	0.00217239	0.997248
sp_P11413_G6PD_HUMAN	8660.13	8674.81	0.00244306	0.997525
