# Supplementary material for: Caveolin‐1‐driven membrane remodelling regulates hnRNPK‐mediated exosomal microRNA sorting in cancer
Source: Clin Transl Med. 2021 Apr 8;11(4):e381. doi: 10.1002/ctm2.381 (PMC8031663; doi:10.1002/ctm2.381)
Supplement: Supplementary file 7 — Table S6: Complete list of oligonucleotides used in this paper. Each custom made oligonucleotide was purchased from Integrated DNA technologies (IDT). [file CTM2-11-e381-s006.xlsx]

## Sheet: S7
Name	Sequence (5'-3')	Modification	Experiment
biotinylated miR-148a-3p	UCAGUGCACUACAGAACUUUGU	3' biotin	RNA-IP; Figure 4A
biotinylated miR-30a-5p	UGUAAACAUCCUCGACUGGAAG	3' biotin	RNA-IP; Figure 4A
biotinylated miR-363-3p	AAUUGCACGGUAUCCAUCUGUA	3' biotin	RNA-IP; Figure 4A
biotinylated Scrambled miRNA	UGUAAUCACGACAUGACCUUUG	3' biotin	RNA-IP; Figure 4A
motif_mimic	UCAGUGCACUACAGAACUUUGU	5’ 6-FAM	MST; Figure 4B
motif_mutated	UCAACGCACUACAGAACUUUGU	5’ 6-FAM	MST; Figure 4B
motif_scramble	UCGAAUGCCUACAGAACUUUGU	5’ 6-FAM	MST; Figure 4B
Cy5-miR-148a-5p (antigomiR of 3p)	AAAGUUCUGAGACACUCCGACU	5' Cy5	miR-ISH; Figure 5
Cy5-miR-30a-3p (antigomiR of 5p)	CUUUCAGUCGGAUGUUUGCAGC	5' Cy5	miR-ISH; Figure 5
Cy5-miR-363-5p (antigomiR of 3p)	CGGGUGGAUCACGAUGCAAUUU	5' Cy5	miR-ISH; Figure 5
Cy5-miR-148a-loop	GUCUUCUAUCAUACU	5' Cy5	miR-ISH; Figure 5
Cy5-miR-30a-loop	AAGCCCAUCUGUGGC	5' Cy5	miR-ISH; Figure 5
Cy5-miR-scrambled	UGUAAUCACGACAUGACCUUUG	5' Cy5	miR-ISH; Figure 5
